# Supplementary material for: (Z)-3-(1H-Indol-3-yl)-2-(3,4,5-tri­methoxy­phen­yl)acrylonitrile
Source: Acta Crystallogr Sect E Struct Rep Online. 2012 Feb 17;68(Pt 3):o729. doi: 10.1107/S1600536812005855 (PMC3295500; doi:10.1107/S1600536812005855)
Supplement: Supplementary file 1 [file e-68-0o729-sup1.cif]

##############################################################################
#                                                                            #
# This CIF contains the data in a paper accepted for publication in          #
# Acta Crystallographica Section E. It conforms to the requirements of       #
# Notes for Authors for Acta Crystallographica Section E, and has been       #
# peer reviewed under the auspices of the IUCr Commission on Journals.       #
#                                                                            #
# Full details of the Crystallographic Information File format               #
# are given in the paper "The Crystallographic Information File (CIF):       #
# a New Standard Archive File for Crystallography" by S. R. Hall, F. H.      #
# Allen and I. D. Brown [Acta Cryst. (1991), A47, 655-685].                  #
#                                                                            #
# The current version of the core CIF dictionary is obtainable from          #
# ftp://ftp.iucr.org/pub/cif_core.dic.                                       #
#                                                                            #
# Software is freely available for graphical display of the structure(s)     #
# in this CIF. For information consult the CIF software page                 #
# http://www.iucr.org/resources/cif/software.                                #
#                                                                            #
# This file may be used for bona fide research purposes within the           #
# scientific community so long as proper attribution is given to the journal # 
# article from which it was obtained.                                        #
#                                                                            #
##############################################################################
data_global
_audit_creation_method     'SHELXL97 CIF, edited IUCr template'
_journal_date_recd_electronic     2011-11-04
_journal_date_accepted     2012-02-09
_journal_name_full     'Acta Crystallographica, Section E'
_journal_year     2012
_journal_volume     68
_journal_issue      3
_journal_page_first     o729
_journal_page_last     o729
_journal_paper_category     QO
_journal_paper_doi     10.1107/S1600536812005855
_journal_coeditor_code     NK2125
_publ_contact_author_name     'Dr P.A. Crooks'
_publ_contact_author_address
;
Department of Pharmaceutical Sciences
College of Pharmacy
University of Arkansas for Medical Sciences
Little Rock, AR 72205
USA
;
_publ_contact_author_email     'pacrooks@uams.edu'
_publ_contact_author_fax     '501 686 6057'
_publ_contact_author_phone     '501 686 6495'
_publ_section_title
;
(<i>Z</i>)-3-(1<i>H</i>-Indol-3-yl)-2-(3,4,5-trimethoxyphenyl)acrylonitrile
;
loop_
    _publ_author_name
    _publ_author_address
    'Narsimha Reddy Penthala'
;
Department of Pharmaceutical Sciences
College of Pharmacy
University of Arkansas for Medical Sciences
Little Rock, AR 72205
USA
;
    'Parkin, Sean'
;
Department of Chemistry
University of Kentucky
Lexington
KY 40506
USA
;
    'Crooks, Peter A.'
;
Department of Pharmaceutical Sciences
College of Pharmacy
University of Arkansas for Medical Sciences
Little Rock, AR 72205
USA
;
data_I
_audit_creation_method     SHELXL-97
_chemical_name_systematic
;
(<i>Z</i>)-3-(1<i>H</i>-Indol-3-yl)-2-(3,4,5-trimethoxyphenyl)acrylonitrile
;
_chemical_name_common     ?
_chemical_formula_moiety     'C20 H18 N2 O3'
_chemical_formula_sum     'C20 H18 N2 O3'
_chemical_formula_iupac     'C20 H18 N2 O3'
_chemical_formula_weight     334.36
_chemical_melting_point     ?
_symmetry_cell_setting     monoclinic
_symmetry_space_group_name_H-M     'P 21/c'
_symmetry_space_group_name_Hall     '-P 2ybc'
loop_
    _symmetry_equiv_pos_as_xyz
    'x, y, z'
    '-x, y+1/2, -z+1/2'
    '-x, -y, -z'
    'x, -y-1/2, z-1/2'
_cell_length_a     11.3384(4)
_cell_length_b     21.1383(8)
_cell_length_c     6.9570(3)
_cell_angle_alpha     90.00
_cell_angle_beta     93.610(2)
_cell_angle_gamma     90.00
_cell_volume     1664.11(11)
_cell_formula_units_Z     4
_cell_measurement_reflns_used     9970
_cell_measurement_theta_min     3.91
_cell_measurement_theta_max     68.06
_cell_measurement_temperature     90.0(2)
_exptl_crystal_description     lath
_exptl_crystal_colour     yellow
_exptl_crystal_size_max     0.24
_exptl_crystal_size_mid     0.07
_exptl_crystal_size_min     0.02
_exptl_crystal_density_diffrn     1.335
_exptl_crystal_density_meas     ?
_exptl_crystal_density_method     'not measured'
_exptl_crystal_F_000     704
_exptl_absorpt_coefficient_mu     0.737
_exptl_absorpt_correction_type     multi-scan
_exptl_absorpt_process_details     '(SADABS in APEX2; Bruker, 2006)'
_exptl_absorpt_correction_T_min     0.843
_exptl_absorpt_correction_T_max     0.929
_exptl_special_details     ?
_diffrn_ambient_temperature     90.0(2)
_diffrn_radiation_type     CuK\a
_diffrn_radiation_wavelength     1.54178
_diffrn_radiation_source     'fine-focus rotating anode'
_diffrn_radiation_monochromator     'graded multilayer optics'
_diffrn_measurement_device_type     'Bruker X8 Proteum'
_diffrn_measurement_method     '\f and \w scans'
_diffrn_detector_area_resol_mean     5.6
_diffrn_reflns_number     20812
_diffrn_reflns_av_R_equivalents     0.0531
_diffrn_reflns_av_sigmaI/netI     0.0315
_diffrn_reflns_theta_min     3.91
_diffrn_reflns_theta_max     68.09
_diffrn_reflns_theta_full     68.09
_diffrn_measured_fraction_theta_max     0.978
_diffrn_measured_fraction_theta_full     0.978
_diffrn_reflns_limit_h_min     -13
_diffrn_reflns_limit_h_max     13
_diffrn_reflns_limit_k_min     -25
_diffrn_reflns_limit_k_max     25
_diffrn_reflns_limit_l_min     -7
_diffrn_reflns_limit_l_max     8
_diffrn_standards_number     0
_diffrn_standards_interval_count     .
_diffrn_standards_interval_time     .
_diffrn_standards_decay_%     ?
_refine_special_details
;
Refinement of <i>F</i>^2^ against all reflections. The weighted <i>R</i>-value
<i>wR</i> and goodness of fit <i>S</i> are based on <i>F</i>^2^. Conventional
<i>R</i>-values <i>R</i> are based on <i>F</i>, with <i>F</i> set to zero for
negative <i>F</i>^2^. The threshold expression of <i>F</i>^2^ >
2\s(<i>F</i>^2^) is used only for calculating <i>R</i>-factors(gt) <i>etc</i>.
and is not relevant to the choice of reflections for refinement.
<i>R</i>-values based on <i>F</i>^2^ are statistically about twice as large as
those based on <i>F</i>, and <i>R</i>-values based on ALL data will be even
larger.
;
_reflns_number_total     2979
_reflns_number_gt     2679
_reflns_threshold_expression     I>2\s(I)
_refine_ls_structure_factor_coef     Fsqd
_refine_ls_matrix_type     full
_refine_ls_R_factor_all     0.0412
_refine_ls_R_factor_gt     0.0368
_refine_ls_wR_factor_gt     0.0937
_refine_ls_wR_factor_ref     0.0968
_refine_ls_goodness_of_fit_ref     1.066
_refine_ls_restrained_S_all     1.066
_refine_ls_number_reflns     2979
_refine_ls_number_parameters     233
_refine_ls_number_restraints     0
_refine_ls_hydrogen_treatment     mixed
_refine_ls_weighting_scheme     calc
_refine_ls_weighting_details
         'calc w=1/[\s^2^(Fo^2^)+(0.0417P)^2^+0.7731P] where P=(Fo^2^+2Fc^2^)/3'
_atom_sites_solution_hydrogens     geom
_atom_sites_solution_primary     direct
_atom_sites_solution_secondary     difmap
_refine_ls_shift/su_max     0.000
_refine_ls_shift/su_mean     0.000
_refine_diff_density_max     0.262
_refine_diff_density_min     -0.204
_refine_ls_extinction_method     'SHELXL97 (Sheldrick, 2008)'
_refine_ls_extinction_coef     0.0016(3)
_refine_ls_extinction_expression
                                  'Fc^*^=kFc[1+0.001xFc^2^\l^3^/sin(2\q)]^-1/4^'
loop_
    _atom_type_symbol
    _atom_type_description
    _atom_type_scat_dispersion_real
    _atom_type_scat_dispersion_imag
    _atom_type_scat_source
    'C' 'C' 0.0181 0.0091
                         'International Tables Vol C Tables 4.2.6.8 and 6.1.1.4'
    'H' 'H' 0.0000 0.0000
                         'International Tables Vol C Tables 4.2.6.8 and 6.1.1.4'
    'N' 'N' 0.0311 0.0180
                         'International Tables Vol C Tables 4.2.6.8 and 6.1.1.4'
    'O' 'O' 0.0492 0.0322
                         'International Tables Vol C Tables 4.2.6.8 and 6.1.1.4'
_computing_data_collection     'APEX2 (Bruker, 2006)'
_computing_cell_refinement     'APEX2 (Bruker, 2006)'
_computing_data_reduction     'APEX2 (Bruker, 2006)'
_computing_structure_solution     'SHELXS97 (Sheldrick, 2008)'
_computing_structure_refinement     'SHELXL97 (Sheldrick, 2008)'
_computing_molecular_graphics     'XP in SHELXTL (Sheldrick, 2008)'
_computing_publication_material
;
SHELXL97 (Sheldrick, 2008) and local procedures
;
loop_
    _atom_site_type_symbol
    _atom_site_label
    _atom_site_fract_x
    _atom_site_fract_y
    _atom_site_fract_z
    _atom_site_U_iso_or_equiv
    _atom_site_adp_type
    _atom_site_calc_flag
    _atom_site_refinement_flags
    _atom_site_occupancy
    _atom_site_symmetry_multiplicity
    _atom_site_disorder_assembly
    _atom_site_disorder_group
    N N1 0.29609(11) 0.42543(6) 0.78546(16) 0.0203(3) Uani d . 1 1 . .
    H H1N 0.2929(15) 0.4617(8) 0.732(2) 0.024 Uiso d . 1 1 . .
    N N2 0.68309(12) 0.37056(6) 0.89979(17) 0.0251(3) Uani d . 1 1 . .
    O O1 0.91232(9) 0.14011(4) 1.03760(14) 0.0220(2) Uani d . 1 1 . .
    O O2 0.79293(9) 0.03501(4) 0.91759(13) 0.0202(2) Uani d . 1 1 . .
    O O3 0.56732(8) 0.03817(4) 0.81372(14) 0.0203(2) Uani d . 1 1 . .
    C C1 0.38533(13) 0.38300(6) 0.77536(19) 0.0195(3) Uani d . 1 1 . .
    H H1 0.4520 0.3883 0.7009 0.023 Uiso calc R 1 1 . .
    C C2 0.36515(12) 0.33101(6) 0.88911(18) 0.0177(3) Uani d . 1 1 . .
    C C3 0.25524(12) 0.34334(6) 0.97547(18) 0.0172(3) Uani d . 1 1 . .
    C C4 0.18967(13) 0.31113(6) 1.1088(2) 0.0206(3) Uani d . 1 1 . .
    H H4 0.2151 0.2712 1.1585 0.025 Uiso calc R 1 1 . .
    C C5 0.08734(14) 0.33867(7) 1.1662(2) 0.0253(3) Uani d . 1 1 . .
    H H5 0.0426 0.3174 1.2574 0.030 Uiso calc R 1 1 . .
    C C6 0.04772(14) 0.39732(7) 1.0932(2) 0.0266(3) Uani d . 1 1 . .
    H H6 -0.0241 0.4145 1.1335 0.032 Uiso calc R 1 1 . .
    C C7 0.11116(13) 0.43046(7) 0.9640(2) 0.0225(3) Uani d . 1 1 . .
    H H7 0.0850 0.4704 0.9153 0.027 Uiso calc R 1 1 . .
    C C8 0.21522(13) 0.40300(6) 0.90769(19) 0.0188(3) Uani d . 1 1 . .
    C C9 0.43611(12) 0.27458(6) 0.91389(18) 0.0175(3) Uani d . 1 1 . .
    H H9 0.3947 0.2367 0.9389 0.021 Uiso calc R 1 1 . .
    C C10 0.55447(13) 0.26926(6) 0.90571(18) 0.0170(3) Uani d . 1 1 . .
    C C11 0.61787(12) 0.20801(6) 0.91199(18) 0.0166(3) Uani d . 1 1 . .
    C C12 0.73704(12) 0.20546(6) 0.97301(18) 0.0173(3) Uani d . 1 1 . .
    H H12 0.7781 0.2431 1.0103 0.021 Uiso calc R 1 1 . .
    C C13 0.79597(12) 0.14770(6) 0.97940(18) 0.0173(3) Uani d . 1 1 . .
    C C14 0.73641(12) 0.09257(6) 0.92416(18) 0.0166(3) Uani d . 1 1 . .
    C C15 0.61699(12) 0.09519(6) 0.86363(18) 0.0166(3) Uani d . 1 1 . .
    C C16 0.55781(12) 0.15264(6) 0.85555(18) 0.0163(3) Uani d . 1 1 . .
    H H16 0.4768 0.1544 0.8118 0.020 Uiso calc R 1 1 . .
    C C17 0.62542(13) 0.32580(6) 0.89881(18) 0.0185(3) Uani d . 1 1 . .
    C C18 0.96763(14) 0.19066(7) 1.1428(2) 0.0263(3) Uani d . 1 1 . .
    H H18A 0.9721 0.2277 1.0590 0.039 Uiso calc R 1 1 . .
    H H18B 1.0476 0.1780 1.1892 0.039 Uiso calc R 1 1 . .
    H H18C 0.9214 0.2012 1.2529 0.039 Uiso calc R 1 1 . .
    C C19 0.84428(13) 0.01136(7) 1.0993(2) 0.0242(3) Uani d . 1 1 . .
    H H19A 0.9256 0.0269 1.1196 0.036 Uiso calc R 1 1 . .
    H H19B 0.8445 -0.0350 1.0971 0.036 Uiso calc R 1 1 . .
    H H19C 0.7976 0.0262 1.2042 0.036 Uiso calc R 1 1 . .
    C C20 0.44638(13) 0.03775(7) 0.7438(2) 0.0227(3) Uani d . 1 1 . .
    H H20A 0.3972 0.0538 0.8440 0.034 Uiso calc R 1 1 . .
    H H20B 0.4225 -0.0056 0.7100 0.034 Uiso calc R 1 1 . .
    H H20C 0.4363 0.0648 0.6295 0.034 Uiso calc R 1 1 . .
loop_
    _atom_site_aniso_label
    _atom_site_aniso_U_11
    _atom_site_aniso_U_22
    _atom_site_aniso_U_33
    _atom_site_aniso_U_12
    _atom_site_aniso_U_13
    _atom_site_aniso_U_23
    N1 0.0269(7) 0.0156(6) 0.0183(6) 0.0011(5) -0.0004(5) 0.0033(5)
    N2 0.0311(7) 0.0229(7) 0.0218(6) -0.0038(5) 0.0048(5) -0.0011(5)
    O1 0.0174(5) 0.0210(5) 0.0270(5) -0.0010(4) -0.0031(4) -0.0036(4)
    O2 0.0221(5) 0.0176(5) 0.0202(5) 0.0035(4) -0.0040(4) -0.0021(4)
    O3 0.0198(5) 0.0160(5) 0.0245(5) -0.0015(4) -0.0042(4) -0.0019(4)
    C1 0.0237(8) 0.0196(7) 0.0153(6) 0.0002(6) 0.0008(6) 0.0000(5)
    C2 0.0222(7) 0.0176(7) 0.0131(6) -0.0018(5) -0.0017(5) -0.0013(5)
    C3 0.0196(7) 0.0160(7) 0.0153(6) -0.0018(5) -0.0030(5) -0.0031(5)
    C4 0.0240(8) 0.0172(7) 0.0205(7) -0.0027(6) -0.0007(6) -0.0008(5)
    C5 0.0271(8) 0.0232(7) 0.0262(8) -0.0059(6) 0.0074(6) -0.0054(6)
    C6 0.0227(8) 0.0252(8) 0.0320(8) -0.0002(6) 0.0034(6) -0.0095(6)
    C7 0.0230(8) 0.0181(7) 0.0257(7) 0.0025(6) -0.0046(6) -0.0054(5)
    C8 0.0223(7) 0.0169(7) 0.0167(6) -0.0014(5) -0.0030(6) -0.0027(5)
    C9 0.0241(8) 0.0166(7) 0.0118(6) -0.0017(5) 0.0006(5) -0.0002(5)
    C10 0.0238(8) 0.0174(7) 0.0098(6) -0.0011(5) 0.0007(5) 0.0003(5)
    C11 0.0225(7) 0.0182(7) 0.0095(6) 0.0004(5) 0.0035(5) 0.0014(5)
    C12 0.0214(7) 0.0173(7) 0.0133(6) -0.0028(5) 0.0014(5) -0.0006(5)
    C13 0.0184(7) 0.0220(7) 0.0116(6) -0.0010(5) 0.0005(5) 0.0007(5)
    C14 0.0206(7) 0.0166(7) 0.0125(6) 0.0020(5) 0.0005(5) -0.0003(5)
    C15 0.0218(7) 0.0169(7) 0.0110(6) -0.0023(5) 0.0007(5) -0.0004(5)
    C16 0.0178(7) 0.0195(7) 0.0115(6) 0.0011(5) -0.0001(5) 0.0010(5)
    C17 0.0230(7) 0.0202(7) 0.0124(6) 0.0035(6) 0.0024(5) -0.0006(5)
    C18 0.0250(8) 0.0240(8) 0.0288(8) -0.0042(6) -0.0060(6) -0.0033(6)
    C19 0.0243(8) 0.0216(7) 0.0257(7) 0.0022(6) -0.0062(6) 0.0033(6)
    C20 0.0201(8) 0.0210(7) 0.0261(7) -0.0018(6) -0.0050(6) -0.0013(6)
_geom_special_details
;
All e.s.d.'s (except the e.s.d. in the dihedral angle between two l.s. planes)
are estimated using the full covariance matrix. The cell e.s.d.'s are taken
into account individually in the estimation of e.s.d.'s in distances, angles
and torsion angles; correlations between e.s.d.'s in cell parameters are only
used when they are defined by crystal symmetry. An approximate (isotropic)
treatment of cell e.s.d.'s is used for estimating e.s.d.'s involving l.s.
planes.
;
loop_
    _geom_bond_atom_site_label_1
    _geom_bond_atom_site_label_2
    _geom_bond_site_symmetry_2
    _geom_bond_distance
    _geom_bond_publ_flag
    N1 C1 . 1.3572(19) ?
    N1 C8 . 1.3737(19) ?
    N1 H1N . 0.851(18) ?
    N2 C17 . 1.1499(19) ?
    O1 C13 . 1.3649(17) ?
    O1 C18 . 1.4188(17) ?
    O2 C14 . 1.3773(16) ?
    O2 C19 . 1.4472(17) ?
    O3 C15 . 1.3661(16) ?
    O3 C20 . 1.4257(17) ?
    C1 C2 . 1.3818(19) ?
    C1 H1 . 0.9500 ?
    C2 C3 . 1.4409(19) ?
    C2 C9 . 1.4430(19) ?
    C3 C4 . 1.4011(19) ?
    C3 C8 . 1.4113(19) ?
    C4 C5 . 1.380(2) ?
    C4 H4 . 0.9500 ?
    C5 C6 . 1.403(2) ?
    C5 H5 . 0.9500 ?
    C6 C7 . 1.377(2) ?
    C6 H6 . 0.9500 ?
    C7 C8 . 1.393(2) ?
    C7 H7 . 0.9500 ?
    C9 C10 . 1.351(2) ?
    C9 H9 . 0.9500 ?
    C10 C17 . 1.4433(19) ?
    C10 C11 . 1.4801(18) ?
    C11 C12 . 1.392(2) ?
    C11 C16 . 1.3980(19) ?
    C12 C13 . 1.3910(19) ?
    C12 H12 . 0.9500 ?
    C13 C14 . 1.3890(19) ?
    C14 C15 . 1.394(2) ?
    C15 C16 . 1.3868(19) ?
    C16 H16 . 0.9500 ?
    C18 H18A . 0.9800 ?
    C18 H18B . 0.9800 ?
    C18 H18C . 0.9800 ?
    C19 H19A . 0.9800 ?
    C19 H19B . 0.9800 ?
    C19 H19C . 0.9800 ?
    C20 H20A . 0.9800 ?
    C20 H20B . 0.9800 ?
    C20 H20C . 0.9800 ?
loop_
    _geom_angle_atom_site_label_1
    _geom_angle_atom_site_label_2
    _geom_angle_atom_site_label_3
    _geom_angle_site_symmetry_1
    _geom_angle_site_symmetry_3
    _geom_angle
    _geom_angle_publ_flag
    C1 N1 C8 . . 109.44(12) ?
    C1 N1 H1N . . 125.7(11) ?
    C8 N1 H1N . . 124.7(11) ?
    C13 O1 C18 . . 116.87(11) ?
    C14 O2 C19 . . 116.02(10) ?
    C15 O3 C20 . . 117.67(11) ?
    N1 C1 C2 . . 110.19(12) ?
    N1 C1 H1 . . 124.9 ?
    C2 C1 H1 . . 124.9 ?
    C1 C2 C3 . . 105.88(12) ?
    C1 C2 C9 . . 127.93(13) ?
    C3 C2 C9 . . 126.16(12) ?
    C4 C3 C8 . . 118.85(13) ?
    C4 C3 C2 . . 134.18(13) ?
    C8 C3 C2 . . 106.90(12) ?
    C5 C4 C3 . . 118.52(13) ?
    C5 C4 H4 . . 120.7 ?
    C3 C4 H4 . . 120.7 ?
    C4 C5 C6 . . 121.61(13) ?
    C4 C5 H5 . . 119.2 ?
    C6 C5 H5 . . 119.2 ?
    C7 C6 C5 . . 121.15(14) ?
    C7 C6 H6 . . 119.4 ?
    C5 C6 H6 . . 119.4 ?
    C6 C7 C8 . . 117.25(13) ?
    C6 C7 H7 . . 121.4 ?
    C8 C7 H7 . . 121.4 ?
    N1 C8 C7 . . 129.82(13) ?
    N1 C8 C3 . . 107.59(12) ?
    C7 C8 C3 . . 122.59(13) ?
    C10 C9 C2 . . 127.70(13) ?
    C10 C9 H9 . . 116.1 ?
    C2 C9 H9 . . 116.1 ?
    C9 C10 C17 . . 119.30(12) ?
    C9 C10 C11 . . 123.60(12) ?
    C17 C10 C11 . . 117.04(12) ?
    C12 C11 C16 . . 119.97(12) ?
    C12 C11 C10 . . 120.23(12) ?
    C16 C11 C10 . . 119.80(13) ?
    C13 C12 C11 . . 119.93(12) ?
    C13 C12 H12 . . 120.0 ?
    C11 C12 H12 . . 120.0 ?
    O1 C13 C14 . . 115.30(12) ?
    O1 C13 C12 . . 124.47(12) ?
    C14 C13 C12 . . 120.23(13) ?
    O2 C14 C13 . . 122.10(12) ?
    O2 C14 C15 . . 118.06(12) ?
    C13 C14 C15 . . 119.76(12) ?
    O3 C15 C16 . . 124.87(13) ?
    O3 C15 C14 . . 114.77(11) ?
    C16 C15 C14 . . 120.36(12) ?
    C15 C16 C11 . . 119.73(13) ?
    C15 C16 H16 . . 120.1 ?
    C11 C16 H16 . . 120.1 ?
    N2 C17 C10 . . 177.68(14) ?
    O1 C18 H18A . . 109.5 ?
    O1 C18 H18B . . 109.5 ?
    H18A C18 H18B . . 109.5 ?
    O1 C18 H18C . . 109.5 ?
    H18A C18 H18C . . 109.5 ?
    H18B C18 H18C . . 109.5 ?
    O2 C19 H19A . . 109.5 ?
    O2 C19 H19B . . 109.5 ?
    H19A C19 H19B . . 109.5 ?
    O2 C19 H19C . . 109.5 ?
    H19A C19 H19C . . 109.5 ?
    H19B C19 H19C . . 109.5 ?
    O3 C20 H20A . . 109.5 ?
    O3 C20 H20B . . 109.5 ?
    H20A C20 H20B . . 109.5 ?
    O3 C20 H20C . . 109.5 ?
    H20A C20 H20C . . 109.5 ?
    H20B C20 H20C . . 109.5 ?
loop_
    _geom_torsion_atom_site_label_1
    _geom_torsion_atom_site_label_2
    _geom_torsion_atom_site_label_3
    _geom_torsion_atom_site_label_4
    _geom_torsion_site_symmetry_1
    _geom_torsion_site_symmetry_2
    _geom_torsion_site_symmetry_3
    _geom_torsion_site_symmetry_4
    _geom_torsion
    _geom_torsion_publ_flag
    C8 N1 C1 C2 . . . . 0.67(16) ?
    N1 C1 C2 C3 . . . . -0.36(15) ?
    N1 C1 C2 C9 . . . . 177.84(13) ?
    C1 C2 C3 C4 . . . . -176.92(15) ?
    C9 C2 C3 C4 . . . . 4.8(2) ?
    C1 C2 C3 C8 . . . . -0.07(15) ?
    C9 C2 C3 C8 . . . . -178.31(13) ?
    C8 C3 C4 C5 . . . . 1.0(2) ?
    C2 C3 C4 C5 . . . . 177.59(14) ?
    C3 C4 C5 C6 . . . . 0.6(2) ?
    C4 C5 C6 C7 . . . . -1.5(2) ?
    C5 C6 C7 C8 . . . . 0.7(2) ?
    C1 N1 C8 C7 . . . . 179.00(14) ?
    C1 N1 C8 C3 . . . . -0.69(15) ?
    C6 C7 C8 N1 . . . . -178.69(14) ?
    C6 C7 C8 C3 . . . . 1.0(2) ?
    C4 C3 C8 N1 . . . . 177.88(12) ?
    C2 C3 C8 N1 . . . . 0.46(15) ?
    C4 C3 C8 C7 . . . . -1.8(2) ?
    C2 C3 C8 C7 . . . . -179.26(13) ?
    C1 C2 C9 C10 . . . . 31.1(2) ?
    C3 C2 C9 C10 . . . . -151.04(14) ?
    C2 C9 C10 C17 . . . . 9.7(2) ?
    C2 C9 C10 C11 . . . . -173.07(12) ?
    C9 C10 C11 C12 . . . . -156.39(13) ?
    C17 C10 C11 C12 . . . . 20.87(17) ?
    C9 C10 C11 C16 . . . . 23.89(19) ?
    C17 C10 C11 C16 . . . . -158.85(12) ?
    C16 C11 C12 C13 . . . . -0.58(18) ?
    C10 C11 C12 C13 . . . . 179.70(11) ?
    C18 O1 C13 C14 . . . . -163.42(12) ?
    C18 O1 C13 C12 . . . . 16.64(18) ?
    C11 C12 C13 O1 . . . . -179.74(11) ?
    C11 C12 C13 C14 . . . . 0.32(19) ?
    C19 O2 C14 C13 . . . . 62.90(16) ?
    C19 O2 C14 C15 . . . . -120.39(13) ?
    O1 C13 C14 O2 . . . . -3.80(18) ?
    C12 C13 C14 O2 . . . . 176.14(11) ?
    O1 C13 C14 C15 . . . . 179.55(11) ?
    C12 C13 C14 C15 . . . . -0.51(19) ?
    C20 O3 C15 C16 . . . . 1.54(18) ?
    C20 O3 C15 C14 . . . . -177.79(11) ?
    O2 C14 C15 O3 . . . . 3.54(17) ?
    C13 C14 C15 O3 . . . . -179.67(11) ?
    O2 C14 C15 C16 . . . . -175.82(11) ?
    C13 C14 C15 C16 . . . . 0.97(19) ?
    O3 C15 C16 C11 . . . . 179.48(11) ?
    C14 C15 C16 C11 . . . . -1.22(18) ?
    C12 C11 C16 C15 . . . . 1.03(18) ?
    C10 C11 C16 C15 . . . . -179.25(11) ?
    C9 C10 C17 N2 . . . . 103(4) ?
    C11 C10 C17 N2 . . . . -74(4) ?
loop_
    _geom_hbond_atom_site_label_D
    _geom_hbond_atom_site_label_H
    _geom_hbond_atom_site_label_A
    _geom_hbond_site_symmetry_A
    _geom_hbond_distance_DH
    _geom_hbond_distance_HA
    _geom_hbond_distance_DA
    _geom_hbond_angle_DHA
    _geom_hbond_publ_flag
    N1 H1N O2 2_656 0.851(18) 2.075(18) 2.8635(15) 153.8(16) y
    N1 H1N O3 2_656 0.851(18) 2.301(17) 2.9476(15) 133.0(15) y
