# Supplementary material for: (Z)-3-(1H-Indol-3-yl)-2-(3,4,5-tri­methoxy­phen­yl)acrylonitrile
Source: Acta Crystallogr Sect E Struct Rep Online. 2012 Feb 17;68(Pt 3):o729. doi: 10.1107/S1600536812005855 (PMC3295500; doi:10.1107/S1600536812005855)
Supplement: Supplementary file 2 [file e-68-0o729-Isup2.hkl]

# 
# h,k,l, Fc-squared, Fo-squared, sigma(Fo-squared) and status flag 
# 
data_I
_shelx_title ' x11030 in P2(1)/c' 
_shelx_refln_list_code          4 
_shelx_F_calc_maximum      189.24 
_exptl_crystal_F_000       704.00 
_reflns_d_resolution_high  0.8309 
 
loop_ 
 _symmetry_equiv_pos_as_xyz 
 'x, y, z' 
 '-x, y+1/2, -z+1/2' 
 '-x, -y, -z' 
 'x, -y-1/2, z-1/2' 
 
_cell_length_a    11.3384 
_cell_length_b    21.1383 
_cell_length_c     6.9570 
_cell_angle_alpha  90.000 
_cell_angle_beta   93.610 
_cell_angle_gamma  90.000 
 
_shelx_F_squared_multiplier     1.000 
 
loop_ 
 _refln_index_h 
 _refln_index_k 
 _refln_index_l 
 _refln_F_squared_calc 
 _refln_F_squared_meas 
 _refln_F_squared_sigma 
 _refln_observed_status 
   1   0   0     4019.91     3855.02    281.20 o 
   2   0   0      349.85      356.73     13.70 o 
   3   0   0        1.89       -1.17      1.17 o 
   4   0   0      372.29      413.97     16.37 o 
   5   0   0     3028.52     3592.93    136.44 o 
   6   0   0     5987.65     7179.12    292.50 o 
   7   0   0       43.43       57.26      2.97 o 
   8   0   0      886.14      895.69     25.73 o 
   9   0   0       94.32       95.63      4.61 o 
  10   0   0        0.03        1.67      2.88 o 
  11   0   0      914.08      832.68     53.16 o 
  12   0   0      658.15      603.23     38.86 o 
  13   0   0        0.04        5.76      3.64 o 
   1   1   0      658.01      593.74     14.33 o 
   2   1   0     1680.81     1578.48     41.59 o 
   3   1   0      199.43      194.16      6.51 o 
   4   1   0       30.18       23.67      1.61 o 
   5   1   0      183.54      211.74      7.02 o 
   6   1   0        0.04        2.55      1.47 o 
   7   1   0        0.51        2.82      1.18 o 
   8   1   0        5.21        9.34      1.28 o 
   9   1   0       17.15       22.49      1.76 o 
  10   1   0        1.03        0.54      1.95 o 
  11   1   0        9.51       14.79      4.39 o 
  12   1   0        9.08        3.88      3.53 o 
  13   1   0        0.03        1.20      2.03 o 
   0   2   0      194.30      178.27      4.92 o 
   1   2   0      349.03      322.12      6.30 o 
   2   2   0      957.20      832.59     19.40 o 
   3   2   0     2332.42     2166.76     62.17 o 
   4   2   0        9.74       13.43      1.04 o 
   5   2   0       83.29       98.78      3.50 o 
   6   2   0       72.69       73.16      3.20 o 
   7   2   0      330.19      366.26      8.23 o 
   8   2   0      265.12      271.33      5.23 o 
   9   2   0       94.34      109.41      3.29 o 
  10   2   0       61.63       55.54      3.16 o 
  11   2   0      243.46      247.09     11.00 o 
  12   2   0        3.28        2.73      2.26 o 
  13   2   0        4.21       -1.21      3.03 o 
   1   3   0      158.26      122.81      2.66 o 
   2   3   0        9.18       14.13      0.73 o 
   3   3   0      324.34      293.22      7.32 o 
   4   3   0     1267.68     1168.76     36.54 o 
   5   3   0      196.68      220.16      7.16 o 
   6   3   0       31.07       26.72      1.79 o 
   7   3   0       11.92       19.79      1.38 o 
   8   3   0       76.27       81.36      2.20 o 
   9   3   0      365.10      348.01      7.19 o 
  11   3   0      219.99      230.60     10.05 o 
  12   3   0       40.54       43.69      4.26 o 
  13   3   0       31.82       30.00      4.85 o 
   0   4   0     5932.23     6026.27    161.84 o 
   1   4   0     1352.21     1313.51     26.46 o 
   2   4   0     1119.67     1097.26     22.29 o 
   3   4   0     5350.93     5162.38    114.04 o 
   4   4   0      147.16      142.03      5.84 o 
   5   4   0     1292.40     1314.46     38.38 o 
   6   4   0      186.83      221.07      7.32 o 
   7   4   0     1804.86     1961.93     44.39 o 
   8   4   0      259.01      266.76      5.50 o 
   9   4   0      170.91      172.23      4.13 o 
  10   4   0      365.42      357.00     10.60 o 
  11   4   0        6.74       35.45      5.76 o 
  12   4   0        6.67        5.02      2.43 o 
  13   4   0       37.98       50.25      3.20 o 
   1   5   0        0.32        2.28      0.79 o 
   2   5   0        1.94        2.52      0.72 o 
   3   5   0      673.56      602.06     15.38 o 
   4   5   0     1189.74     1116.04     31.29 o 
   5   5   0       65.65       65.00      3.23 o 
   6   5   0     1276.15     1301.58     38.08 o 
   7   5   0      187.64      178.18      4.14 o 
   8   5   0       86.48       95.34      2.84 o 
   9   5   0      328.45      360.17      9.91 o 
  10   5   0      105.23      108.64      4.61 o 
  11   5   0      109.41      121.70     10.68 o 
  12   5   0        0.16       28.18      5.76 o 
  13   5   0        9.92       21.81      2.69 o 
   0   6   0     1617.80     1654.37     46.35 o 
   1   6   0      968.39      872.01     17.70 o 
   2   6   0       15.83       12.03      0.86 o 
   3   6   0      470.66      432.01     11.09 o 
   4   6   0      577.10      569.19     17.06 o 
   5   6   0      158.03      189.64      7.19 o 
   6   6   0       94.00       82.39      4.28 o 
   7   6   0      648.93      669.45     14.13 o 
   8   6   0        7.28        9.57      1.23 o 
   9   6   0        0.00        0.95      1.22 o 
  10   6   0       34.75       38.38      2.40 o 
  11   6   0      262.13      275.68     10.55 o 
  12   6   0      151.39      137.71      6.61 o 
  13   6   0        5.14       12.70      3.71 o 
   1   7   0      221.23      190.10      4.20 o 
   2   7   0       15.89       16.63      1.01 o 
   3   7   0      207.55      203.12      4.54 o 
   4   7   0     1482.70     1557.50     37.84 o 
   5   7   0      336.60      358.73     11.22 o 
   6   7   0     1394.81     1372.49     28.23 o 
   7   7   0       83.48       81.61      2.45 o 
   8   7   0       99.73       94.57      2.66 o 
   9   7   0       20.44       20.78      1.47 o 
  10   7   0      407.53      412.07     11.84 o 
  11   7   0      103.54      114.98      6.09 o 
  12   7   0       49.71       41.00      4.52 o 
  13   7   0      222.11      298.63     44.88 o 
   0   8   0      616.53      597.43     19.34 o 
   1   8   0       48.06       55.95      1.76 o 
   2   8   0       67.10       68.68      1.96 o 
   3   8   0      255.04      257.57      6.03 o 
   4   8   0       61.38       48.88      2.37 o 
   5   8   0       72.19       66.98      3.28 o 
   6   8   0        0.31        2.05      1.10 o 
   7   8   0       10.34       16.14      1.33 o 
   8   8   0      211.86      207.80      4.51 o 
   9   8   0       43.22       51.31      3.26 o 
  10   8   0       17.78       22.04      3.65 o 
  11   8   0      119.64      134.01      5.66 o 
  12   8   0      155.44      165.96      7.66 o 
   1   9   0     3030.11     3070.90     61.67 o 
   2   9   0     2685.39     2794.57     53.83 o 
   3   9   0        0.01        0.28      1.06 o 
   4   9   0      723.47      847.64     25.12 o 
   5   9   0        0.01        1.27      1.65 o 
   6   9   0       74.07       82.78      2.36 o 
   7   9   0     1267.02     1242.84     24.66 o 
   8   9   0     1037.96     1038.01     20.21 o 
   9   9   0     2460.80     2594.53     66.63 o 
  10   9   0      490.74      512.97     15.74 o 
  11   9   0       34.97       34.89      4.29 o 
  12   9   0        5.96        9.71      2.46 o 
   0  10   0      208.33      184.64      6.62 o 
   1  10   0      540.44      518.60     11.42 o 
   2  10   0      420.88      455.21     10.21 o 
   3  10   0     1287.47     1418.34     32.61 o 
   4  10   0       22.93       28.61      2.26 o 
   5  10   0      562.12      543.17     11.79 o 
   6  10   0      454.42      424.60      8.73 o 
   7  10   0       10.20        8.11      1.35 o 
   8  10   0      947.88      900.67     17.83 o 
   9  10   0     1987.07     2041.78     60.10 o 
  10  10   0       17.13       22.94      2.10 o 
  11  10   0      203.50      220.62      7.48 o 
  12  10   0       75.19       75.57      4.53 o 
   1  11   0     2576.83     2829.38     67.48 o 
   2  11   0        1.00       -0.14      1.26 o 
   3  11   0      187.07      194.88      5.64 o 
   4  11   0      920.45      944.37     20.89 o 
   5  11   0       13.91       14.47      1.22 o 
   6  11   0      195.45      192.17      4.45 o 
   7  11   0      443.68      420.77      9.23 o 
   8  11   0       85.04       86.60      3.16 o 
   9  11   0       45.38       47.69      2.99 o 
  10  11   0       23.33       29.78      3.25 o 
  12  11   0        4.24        3.31      1.50 o 
   0  12   0       71.08       39.37      3.09 o 
   1  12   0      449.02      469.20     12.70 o 
   2  12   0      210.83      234.12      6.14 o 
   3  12   0       78.32       84.34      2.80 o 
   4  12   0       25.00       22.89      1.37 o 
   5  12   0      232.36      244.99      5.61 o 
   6  12   0       34.69       42.88      1.89 o 
   7  12   0       46.07       52.33      2.04 o 
   8  12   0      569.99      583.58     15.30 o 
   9  12   0      146.64      158.25      5.80 o 
  10  12   0       15.49       22.73      2.03 o 
  11  12   0       49.96       50.03      3.57 o 
   1  13   0      293.08      308.09      8.91 o 
   2  13   0      165.78      174.08      4.65 o 
   3  13   0        4.54        8.64      1.46 o 
   4  13   0      589.63      539.23     12.51 o 
   5  13   0      161.45      140.47      4.13 o 
   6  13   0      108.03      105.82      3.86 o 
   7  13   0       43.39       46.16      2.36 o 
   8  13   0      342.73      345.81      9.35 o 
   9  13   0      141.74      139.83      6.36 o 
  10  13   0        2.70        2.57      1.55 o 
  11  13   0        0.05       -0.12      1.35 o 
   0  14   0      130.70      137.80      6.44 o 
   1  14   0      236.54      201.67      4.69 o 
   2  14   0      152.92      133.67      3.83 o 
   3  14   0        0.05        0.44      1.49 o 
   4  14   0       10.38       14.15      1.74 o 
   5  14   0     2308.76     2215.84     52.50 o 
   6  14   0       28.55       23.94      1.71 o 
   7  14   0      269.82      272.19      7.80 o 
   8  14   0        8.83       11.50      1.81 o 
   9  14   0        3.49        2.60      1.78 o 
  10  14   0       80.44       89.18      4.72 o 
  11  14   0       21.57       32.36      2.70 o 
   1  15   0      271.62      235.49      5.83 o 
   2  15   0       15.00       13.47      1.58 o 
   3  15   0      149.23      150.09      4.86 o 
   4  15   0      404.73      382.14      9.72 o 
   5  15   0       48.64       53.44      3.19 o 
   6  15   0      126.33      124.89      4.27 o 
   7  15   0       12.69        9.59      1.71 o 
   8  15   0        0.62        0.75      1.70 o 
   9  15   0        0.47       -0.58      1.75 o 
  10  15   0      256.63      292.01     12.95 o 
  11  15   0        4.75        4.85      2.73 o 
   0  16   0     2319.36     2310.70     67.71 o 
   1  16   0      621.63      564.02     12.46 o 
   2  16   0        2.27        3.89      1.69 o 
   3  16   0      323.93      299.60      9.73 o 
   4  16   0      369.25      359.14      9.20 o 
   5  16   0      399.62      355.19      9.75 o 
   6  16   0     1406.86     1379.03     38.08 o 
   7  16   0        8.28       12.48      1.59 o 
   8  16   0       36.67       32.26      2.35 o 
   9  16   0      162.36      177.68      7.29 o 
  10  16   0      195.54      233.32     10.32 o 
   1  17   0       18.33       19.48      1.84 o 
   2  17   0      218.48      194.41      6.16 o 
   3  17   0      110.53      107.70      5.33 o 
   4  17   0      493.76      474.40     16.71 o 
   5  17   0       84.86       97.87      3.70 o 
   6  17   0       54.75       57.20      2.75 o 
   7  17   0       24.91       28.85      1.88 o 
   8  17   0        8.25        7.63      1.88 o 
   9  17   0      104.02      120.48      6.15 o 
  10  17   0        5.84        8.79      2.73 o 
   0  18   0      169.23      154.34     10.99 o 
   1  18   0      383.17      372.24      9.59 o 
   2  18   0      279.32      276.57      9.86 o 
   3  18   0       58.27       68.94      3.53 o 
   4  18   0      349.43      328.78     11.44 o 
   5  18   0       22.55       20.30      2.14 o 
   6  18   0        2.97        4.27      1.63 o 
   7  18   0        1.49        0.93      1.71 o 
   8  18   0      199.43      210.22      9.67 o 
   9  18   0       22.34       18.14      2.17 o 
   1  19   0      890.65      905.02     29.58 o 
   2  19   0       94.75       92.01      4.34 o 
   3  19   0      291.01      305.80     17.81 o 
   4  19   0        9.19       13.04      2.25 o 
   5  19   0      198.22      182.63      6.92 o 
   6  19   0       15.57       11.59      1.76 o 
   7  19   0      394.98      408.68     17.73 o 
   8  19   0        1.17        1.11      1.95 o 
   0  20   0       23.98       21.12      4.79 o 
   1  20   0      231.64      228.35      9.55 o 
   2  20   0       29.72       26.61      3.44 o 
   3  20   0      101.22       88.04      4.15 o 
   4  20   0      362.20      365.59     11.39 o 
   5  20   0      144.86      155.69      5.72 o 
   6  20   0      161.46      137.54      5.87 o 
   7  20   0       77.23       63.97      7.12 o 
   1  21   0       56.96       49.85      3.81 o 
   2  21   0       11.17        7.18      2.74 o 
   3  21   0        0.00       -2.24      2.24 o 
   4  21   0      142.14      144.49      5.30 o 
   5  21   0       37.11       34.61      3.05 o 
   6  21   0       84.51       75.88      4.53 o 
   7  21   0       20.03       23.63      4.85 o 
   0  22   0       58.54       72.12      6.60 o 
   1  22   0       50.34       46.71      3.51 o 
   2  22   0       76.48       93.37      5.37 o 
   3  22   0       57.20       61.76      3.57 o 
   4  22   0       12.90       15.28      2.04 o 
   5  22   0      146.87      130.50      5.53 o 
   6  22   0        7.91        5.37      2.29 o 
   1  23   0       59.33       70.19      4.49 o 
   2  23   0        0.22       -1.14      2.06 o 
   3  23   0      242.57      245.69      8.19 o 
   4  23   0      303.15      306.31     12.56 o 
   5  23   0       24.27       25.99      2.59 o 
   0  24   0        0.71        0.45      3.18 o 
   1  24   0      324.70      356.81     11.88 o 
   2  24   0      105.86      128.82      4.38 o 
   3  24   0      235.16      260.13     10.53 o 
   4  24   0       65.63       66.84      5.53 o 
   1  25   0      332.94      334.93      9.88 o 
   2  25   0       34.90       51.99      4.27 o 
 -13   1   1       63.54       57.09      4.60 o 
 -12   1   1       55.07       51.79      4.57 o 
 -11   1   1      367.00      397.31     18.98 o 
 -10   1   1       10.63       11.55      1.86 o 
  -9   1   1      139.66      134.35      3.75 o 
  -8   1   1        0.67        1.06      0.96 o 
  -7   1   1      304.21      312.56      7.18 o 
  -6   1   1       27.75       30.13      1.96 o 
  -5   1   1     1374.32     1415.20     38.17 o 
  -4   1   1      198.17      204.90      4.79 o 
  -3   1   1     3977.64     3764.90     86.56 o 
  -2   1   1     5937.16     5458.25    121.18 o 
  -1   1   1     1961.84     1793.72     36.57 o 
   0   1   1      585.05      495.95     11.34 o 
   1   1   1     2539.94     2417.38     46.12 o 
   2   1   1     2626.85     2509.42     52.83 o 
   3   1   1      428.81      413.70      9.02 o 
   4   1   1      745.53      752.80     17.03 o 
   5   1   1      322.70      316.73      8.26 o 
   6   1   1      161.10      196.13      5.73 o 
   7   1   1      485.46      503.62     10.55 o 
   8   1   1      112.31      114.66      4.42 o 
   9   1   1        8.17        6.07      2.19 o 
  10   1   1        0.48        2.58      3.64 o 
  11   1   1       12.13       15.53      4.05 o 
  12   1   1        2.33        7.74      3.10 o 
 -13   2   1       17.16       13.57      2.36 o 
 -12   2   1      144.07      129.62      7.54 o 
 -11   2   1       12.84       23.50      7.47 o 
 -10   2   1        0.00       -1.71      1.71 o 
  -9   2   1      104.19      108.91      3.12 o 
  -8   2   1        0.01        0.60      1.00 o 
  -7   2   1     1002.72     1117.52     24.07 o 
  -6   2   1     2334.38     2539.89     68.19 o 
  -5   2   1     1435.53     1571.64     42.38 o 
  -4   2   1      677.35      734.98     19.91 o 
  -3   2   1     4990.21     5115.03    117.89 o 
  -2   2   1      347.25      328.57      6.57 o 
  -1   2   1    21675.23    21721.91   1067.19 o 
   0   2   1       25.94       22.34      0.81 o 
   1   2   1    21859.78    23040.44    483.73 o 
   2   2   1     9614.09     9373.73    187.09 o 
   3   2   1      993.30      930.51     19.84 o 
   4   2   1        0.37        0.19      0.92 o 
   5   2   1     5108.99     5548.05    133.97 o 
   6   2   1       32.39       35.72      2.29 o 
   7   2   1      440.18      486.46      9.81 o 
   8   2   1      673.13      688.38     14.73 o 
   9   2   1        2.05        9.36      2.99 o 
  10   2   1      398.61      384.15     15.92 o 
  11   2   1      149.83      148.87     14.51 o 
  12   2   1      541.77      500.39     35.96 o 
  13   2   1      120.11       87.60      7.27 o 
 -13   3   1       82.90       77.30      5.36 o 
 -12   3   1        5.32        6.69      3.49 o 
 -11   3   1       10.46       16.03      3.23 o 
 -10   3   1        6.58        4.43      1.85 o 
  -9   3   1      402.60      414.15      8.80 o 
  -8   3   1      155.54      147.45      3.39 o 
  -7   3   1       93.70       95.20      2.69 o 
  -6   3   1      792.28      782.97     21.44 o 
  -5   3   1     1475.11     1518.90     40.88 o 
  -4   3   1      738.46      742.23     20.20 o 
  -3   3   1      113.57       97.77      3.08 o 
  -2   3   1        5.87        7.78      0.69 o 
  -1   3   1      401.11      366.19      7.58 o 
   0   3   1     2695.18     2638.80     58.92 o 
   1   3   1     1502.12     1426.47     27.54 o 
   2   3   1     8035.47     7935.95    153.07 o 
   3   3   1       32.23       35.78      1.25 o 
   4   3   1     2288.29     2197.40     43.99 o 
   5   3   1      122.10      118.87      3.50 o 
   6   3   1      220.08      244.41      7.23 o 
   7   3   1      176.46      181.03      4.29 o 
   8   3   1        1.56        3.56      1.51 o 
   9   3   1      324.17      293.23      8.08 o 
  10   3   1      291.87      284.13     12.25 o 
  11   3   1       90.83      107.24     20.00 o 
  13   3   1       20.64       12.73      3.64 o 
 -13   4   1        7.50        4.75      2.03 o 
 -12   4   1       28.01       23.61      2.66 o 
 -11   4   1       67.50       74.21      7.00 o 
 -10   4   1     1022.12     1035.78     26.74 o 
  -9   4   1      115.04      101.71      3.13 o 
  -8   4   1       31.67       32.87      1.45 o 
  -7   4   1       13.37        8.94      1.07 o 
  -6   4   1       20.21       18.88      1.92 o 
  -5   4   1     1974.11     2232.91     66.54 o 
  -4   4   1       22.83       16.26      1.75 o 
  -3   4   1       74.11       76.18      3.28 o 
  -2   4   1     2684.20     2465.83     52.19 o 
  -1   4   1     1004.29      948.25     20.30 o 
   0   4   1     1106.20     1002.49     20.21 o 
   1   4   1     1614.76     1585.08     32.16 o 
   2   4   1     3644.13     3440.78     66.28 o 
   3   4   1      367.50      418.22      8.35 o 
   4   4   1       97.37       90.16      2.40 o 
   5   4   1      636.22      618.92     13.64 o 
   6   4   1      346.77      359.92     10.20 o 
   7   4   1       18.67       22.86      1.58 o 
   8   4   1       22.20       24.59      1.99 o 
   9   4   1        8.70        8.84      2.20 o 
  10   4   1      104.00      113.16      6.74 o 
  11   4   1      113.15      125.41      6.94 o 
  12   4   1      177.71      153.84     16.37 o 
  13   4   1      219.76      265.63     20.32 o 
 -13   5   1        1.74        1.56      1.41 o 
 -12   5   1       39.15       42.06      3.14 o 
 -11   5   1     1210.90     1233.65     35.75 o 
 -10   5   1      104.14      103.54      3.64 o 
  -9   5   1       16.37       21.23      1.54 o 
  -8   5   1      122.89      122.03      2.90 o 
  -7   5   1       13.42       10.39      0.99 o 
  -6   5   1       11.75        8.81      1.60 o 
  -5   5   1        7.93        3.77      1.41 o 
  -4   5   1      644.23      675.66     19.87 o 
  -3   5   1        7.23       15.41      1.23 o 
  -2   5   1      308.40      339.49      7.93 o 
  -1   5   1        4.16        3.81      1.48 o 
   0   5   1     1598.85     1544.55     30.93 o 
   1   5   1    10219.53     9834.06    189.55 o 
   2   5   1       34.09       37.35      1.31 o 
   3   5   1      129.88      126.21      2.94 o 
   4   5   1       64.63       56.98      1.83 o 
   5   5   1        0.37        3.77      1.25 o 
   6   5   1      375.41      346.69      9.86 o 
   7   5   1        0.74        2.58      1.35 o 
   8   5   1       46.44       46.62      2.38 o 
   9   5   1        9.30        5.72      1.73 o 
  10   5   1       78.39       83.90      5.28 o 
  11   5   1       64.19       69.88      5.29 o 
  12   5   1       57.44       43.33      5.76 o 
  13   5   1        0.48        3.33      2.73 o 
 -13   6   1        7.12        4.80      1.27 o 
 -12   6   1       16.81       22.54      2.37 o 
 -11   6   1        2.93       16.06      5.15 o 
 -10   6   1        2.63       13.85      7.45 o 
  -9   6   1      131.08      145.30      3.92 o 
  -8   6   1      323.81      320.14      6.21 o 
  -7   6   1      239.03      249.89      4.59 o 
  -6   6   1       29.17       23.98      1.93 o 
  -5   6   1     1225.35     1457.61     42.47 o 
  -4   6   1        8.83       11.64      1.59 o 
  -3   6   1        1.64        5.17      1.22 o 
  -2   6   1       14.66       11.65      1.06 o 
  -1   6   1     7409.99     7312.81    154.33 o 
   0   6   1     1629.11     1647.57     32.99 o 
   1   6   1      120.92      100.51      2.49 o 
   2   6   1     1229.93     1290.59     25.06 o 
   3   6   1     1126.29     1052.68     20.53 o 
   4   6   1      771.09      748.58     14.74 o 
   5   6   1      250.00      246.03      6.22 o 
   6   6   1      138.56      158.19      4.54 o 
   7   6   1       97.02      108.92      3.28 o 
   8   6   1        6.01       11.20      2.44 o 
   9   6   1       91.00       80.80      5.20 o 
  10   6   1      323.71      336.78     10.50 o 
  11   6   1       60.01       52.37      3.67 o 
  13   6   1        5.46        7.57      2.73 o 
 -13   7   1       19.72       36.19      5.82 o 
 -12   7   1        1.95        8.54      1.42 o 
 -11   7   1        1.32       -0.93      1.61 o 
 -10   7   1      267.93      289.76      8.14 o 
  -9   7   1     1572.56     1639.35     40.60 o 
  -8   7   1     1456.10     1460.70     27.58 o 
  -7   7   1       54.07       49.28      1.55 o 
  -6   7   1      175.47      191.34      4.19 o 
  -5   7   1       94.57       92.32      3.84 o 
  -4   7   1     2091.79     2197.74     63.72 o 
  -3   7   1     4131.02     4667.12    134.63 o 
  -2   7   1     1496.60     1557.39     37.68 o 
  -1   7   1       39.61       38.88      1.59 o 
   0   7   1      665.14      634.97     12.92 o 
   1   7   1     5180.89     5232.68    100.58 o 
   2   7   1     1296.37     1341.71     26.04 o 
   3   7   1     6073.84     6550.14    132.35 o 
   4   7   1      108.93      113.75      3.10 o 
   5   7   1      145.75      141.50      4.26 o 
   6   7   1      347.76      382.46      9.03 o 
   7   7   1       94.24       89.40      3.58 o 
   8   7   1      888.28      937.39     28.54 o 
   9   7   1      336.19      316.34      9.12 o 
  10   7   1       18.89       14.98      2.02 o 
  11   7   1       45.84       43.15      5.12 o 
  12   7   1      143.33      169.34      9.60 o 
 -12   8   1      106.10      101.31      3.78 o 
 -11   8   1      150.13      162.06      6.22 o 
 -10   8   1       21.51       29.35      2.70 o 
  -9   8   1     2738.53     2866.69     70.42 o 
  -8   8   1      152.28      162.44      3.90 o 
  -7   8   1       91.06       99.81      2.43 o 
  -6   8   1      182.11      180.95      3.54 o 
  -5   8   1       11.49       17.72      1.88 o 
  -4   8   1     1926.09     2309.73     66.94 o 
  -3   8   1     2659.38     3033.09     87.57 o 
  -2   8   1       30.63       28.43      1.61 o 
  -1   8   1     1560.66     1581.17     33.53 o 
   0   8   1     1851.58     1879.63     39.60 o 
   1   8   1      803.93      811.41     15.84 o 
   2   8   1     4212.15     4282.75     82.54 o 
   3   8   1     1168.46     1305.63     25.42 o 
   4   8   1       39.36       41.72      1.77 o 
   5   8   1      117.34      125.83      5.84 o 
   6   8   1      688.65      704.98     16.10 o 
   7   8   1     1038.57     1005.88     24.39 o 
   8   8   1     4224.62     4310.09    118.11 o 
   9   8   1      301.23      310.96     12.58 o 
  10   8   1       17.11       16.83      2.15 o 
  11   8   1       24.21       18.37      2.76 o 
  12   8   1       21.06       32.27      6.82 o 
 -12   9   1       15.11       11.61      1.88 o 
 -11   9   1      616.68      645.06     22.92 o 
 -10   9   1      178.57      179.25      5.43 o 
  -9   9   1      576.83      630.39     17.92 o 
  -8   9   1     1760.22     1778.65     36.91 o 
  -7   9   1      746.85      748.20     13.84 o 
  -6   9   1      238.22      242.66      4.65 o 
  -5   9   1      352.01      379.03      8.70 o 
  -4   9   1      923.33      995.31     29.25 o 
  -3   9   1     1295.99     1548.55     45.11 o 
  -2   9   1     1396.73     1570.69     41.48 o 
  -1   9   1       40.76       45.70      1.88 o 
   0   9   1      161.86      202.78      4.89 o 
   1   9   1       79.40       58.19      1.91 o 
   2   9   1      497.26      540.70     10.77 o 
   3   9   1       56.28       97.97      2.61 o 
   4   9   1      561.59      587.16     13.04 o 
   5   9   1       78.72       64.94      2.56 o 
   6   9   1      447.29      399.75     10.15 o 
   7   9   1      352.52      369.04      9.58 o 
   8   9   1     2208.72     2171.13     51.89 o 
   9   9   1      822.47      796.65     24.58 o 
  10   9   1      127.00      127.78      4.71 o 
  11   9   1       20.40       24.91      3.45 o 
  12   9   1      106.69      111.51      7.21 o 
 -12  10   1       51.37       60.20      3.98 o 
 -11  10   1        3.75        5.05      1.43 o 
 -10  10   1        7.81        6.58      1.57 o 
  -9  10   1       52.28       50.97      2.55 o 
  -8  10   1        0.41       -0.65      1.30 o 
  -7  10   1       47.87       44.71      1.57 o 
  -6  10   1      321.29      320.57      6.04 o 
  -5  10   1        0.00       -0.65      1.00 o 
  -4  10   1      988.51     1012.98     29.87 o 
  -3  10   1        2.02        0.21      1.53 o 
  -2  10   1      259.13      295.00      9.28 o 
  -1  10   1       46.51       39.67      1.87 o 
   0  10   1       60.14       67.35      2.46 o 
   1  10   1      153.12      175.59      4.31 o 
   2  10   1        0.74        0.32      1.16 o 
   3  10   1      432.20      458.33     10.28 o 
   4  10   1      112.72       89.94      3.19 o 
   5  10   1      150.47      153.16      4.40 o 
   6  10   1      359.93      348.97      9.06 o 
   7  10   1        5.69        7.43      2.00 o 
   8  10   1        2.07        1.24      2.63 o 
   9  10   1       11.54       12.02      2.13 o 
  10  10   1       22.44       20.70      2.10 o 
  11  10   1       14.15       14.74      3.29 o 
  12  10   1      286.74      269.97     18.45 o 
 -12  11   1       10.74       11.49      2.45 o 
 -11  11   1        4.27        5.21      1.50 o 
 -10  11   1      688.65      723.08     20.32 o 
  -9  11   1        2.84        3.14      1.57 o 
  -8  11   1        8.39        8.12      1.56 o 
  -7  11   1      939.48      897.98     17.37 o 
  -6  11   1       34.06       37.85      1.41 o 
  -5  11   1      565.64      585.56     10.98 o 
  -4  11   1      884.09      960.81     18.18 o 
  -3  11   1        0.92        1.76      1.68 o 
  -2  11   1       29.98       27.76      2.20 o 
  -1  11   1      626.87      683.67     19.60 o 
   0  11   1      799.58      840.35     19.17 o 
   1  11   1      955.80     1109.31     25.09 o 
   2  11   1      465.86      474.64     10.62 o 
   3  11   1      993.71     1016.63     25.21 o 
   4  11   1       94.82       87.17      2.83 o 
   5  11   1      185.44      177.48      4.84 o 
   6  11   1      315.78      289.47      7.75 o 
   7  11   1     2083.80     1993.17     56.06 o 
   8  11   1      243.25      234.46      8.07 o 
   9  11   1       52.86       60.78      2.85 o 
  10  11   1      184.76      189.24      6.21 o 
  11  11   1       72.26       74.39      4.51 o 
  12  11   1      240.01      211.08     14.25 o 
 -11  12   1        0.63       -1.43      1.43 o 
 -10  12   1        2.18        3.22      1.49 o 
  -9  12   1       76.09       80.93      3.01 o 
  -8  12   1      719.93      727.28     19.14 o 
  -7  12   1      114.86      115.12      2.97 o 
  -6  12   1      624.37      605.98     11.05 o 
  -5  12   1       60.79       63.65      2.03 o 
  -4  12   1      205.45      182.86      3.87 o 
  -3  12   1      290.54      298.28      6.25 o 
  -2  12   1        3.45        2.83      1.69 o 
  -1  12   1      239.25      262.62      9.16 o 
   0  12   1      162.37      168.48      6.76 o 
   1  12   1        0.03       -1.19      1.19 o 
   2  12   1      203.81      222.34      6.20 o 
   3  12   1      252.85      231.09      5.78 o 
   4  12   1       11.37        7.77      1.29 o 
   5  12   1       95.05       93.82      3.50 o 
   6  12   1      204.75      214.23      6.46 o 
   7  12   1      717.19      732.87     24.74 o 
   8  12   1       27.73       27.03      2.43 o 
   9  12   1      146.24      142.29      4.77 o 
  10  12   1        6.36        7.35      2.26 o 
  11  12   1       42.13       57.51      4.20 o 
 -11  13   1        0.11       -0.75      1.34 o 
 -10  13   1      125.34      126.70      6.87 o 
  -9  13   1       34.09       25.49      1.85 o 
  -8  13   1        1.23        2.12      1.40 o 
  -7  13   1       74.07       80.52      2.90 o 
  -6  13   1       98.91       80.63      2.40 o 
  -5  13   1       51.81       59.94      1.94 o 
  -4  13   1       43.40       46.08      1.57 o 
  -3  13   1      180.31      169.00      3.67 o 
  -2  13   1       16.43       11.16      1.20 o 
  -1  13   1      238.36      232.65      5.45 o 
   0  13   1      582.20      608.86     15.11 o 
   1  13   1       52.15       62.78      2.24 o 
   2  13   1        9.18        9.36      1.17 o 
   3  13   1      124.03      114.83      3.17 o 
   4  13   1      661.52      612.44     14.81 o 
   5  13   1       37.82       31.23      2.18 o 
   6  13   1      767.41      706.70     19.51 o 
   7  13   1      848.25      839.17     28.21 o 
   8  13   1      169.27      171.88      6.81 o 
   9  13   1      211.86      228.67      7.25 o 
  10  13   1       10.29       12.11      2.10 o 
  11  13   1       30.18       26.05      6.50 o 
 -11  14   1       13.30       15.31      1.53 o 
 -10  14   1        8.51       13.60      2.12 o 
  -9  14   1       29.91       39.10      3.24 o 
  -8  14   1       56.79       52.74      3.50 o 
  -7  14   1        6.87        3.45      1.55 o 
  -6  14   1       22.33       23.09      1.45 o 
  -5  14   1      165.25      150.42      3.39 o 
  -4  14   1       19.87       24.89      1.33 o 
  -3  14   1      824.87      816.18     16.76 o 
  -2  14   1      160.96      138.57      3.43 o 
  -1  14   1      266.29      257.27      5.69 o 
   0  14   1       17.39       14.38      1.45 o 
   1  14   1     1351.97     1357.79     31.04 o 
   2  14   1       35.52       35.73      1.58 o 
   3  14   1       33.28       31.35      1.75 o 
   4  14   1        0.20       -0.53      1.52 o 
   5  14   1       34.03       28.68      2.15 o 
   6  14   1       49.12       56.58      3.78 o 
   7  14   1       79.09       74.03      3.93 o 
   8  14   1        8.06       10.11      2.15 o 
   9  14   1       19.03       21.59      2.29 o 
  10  14   1       62.92       67.40      3.64 o 
 -10  15   1      551.86      661.68     24.73 o 
  -9  15   1       26.03       24.73      2.50 o 
  -8  15   1       21.68       25.14      3.11 o 
  -7  15   1      110.23      128.34      4.60 o 
  -6  15   1      711.47      664.41     17.83 o 
  -5  15   1       12.99        7.24      1.34 o 
  -4  15   1      178.48      194.78      4.52 o 
  -3  15   1      123.67      121.81      3.54 o 
  -2  15   1      467.83      471.97     10.96 o 
  -1  15   1      108.79      106.22      3.69 o 
   0  15   1      407.53      382.94      9.64 o 
   1  15   1      309.62      293.51      7.22 o 
   2  15   1      115.73       93.35      3.37 o 
   3  15   1       17.51       20.46      1.73 o 
   4  15   1      263.86      221.33      6.92 o 
   5  15   1        2.10       -0.80      1.95 o 
   6  15   1        1.03       -2.51      2.51 o 
   7  15   1       56.82       54.45      4.01 o 
   8  15   1       29.24       25.64      2.14 o 
   9  15   1      103.22       94.19      3.93 o 
  10  15   1       69.53       64.99      8.61 o 
 -10  16   1       64.36       88.97      4.09 o 
  -9  16   1       17.86       16.56      1.83 o 
  -8  16   1      299.09      316.39     12.51 o 
  -7  16   1        2.57        0.65      1.88 o 
  -6  16   1       66.80       73.99      3.80 o 
  -5  16   1      280.65      299.56      7.90 o 
  -4  16   1       74.64       76.04      2.74 o 
  -3  16   1        9.70        6.28      1.70 o 
  -2  16   1       81.40       85.64      3.35 o 
  -1  16   1     1184.83     1154.65     27.46 o 
   0  16   1       96.00       93.00      3.50 o 
   1  16   1        3.69        5.49      1.67 o 
   2  16   1      113.57      103.34      3.84 o 
   3  16   1      165.37      165.53      5.17 o 
   4  16   1       52.38       43.43      2.91 o 
   5  16   1      293.46      246.32      8.19 o 
   6  16   1       41.56       40.79      3.04 o 
   7  16   1      540.13      556.47     16.80 o 
   8  16   1      263.16      271.49      8.58 o 
   9  16   1        5.24        3.35      2.35 o 
 -10  17   1       31.42       36.47      3.57 o 
  -9  17   1        0.01        0.15      1.49 o 
  -8  17   1        8.65        1.49      1.59 o 
  -7  17   1       20.31       14.08      1.90 o 
  -6  17   1      185.00      162.36      5.31 o 
  -5  17   1      295.74      273.59      7.71 o 
  -4  17   1      430.06      440.54     12.85 o 
  -3  17   1       13.85       19.01      1.95 o 
  -2  17   1      140.11      139.19      4.51 o 
  -1  17   1        0.31       -0.61      1.68 o 
   0  17   1     3048.92     3017.32     76.57 o 
   1  17   1     1133.27     1134.37     31.40 o 
   2  17   1        2.56        0.44      1.91 o 
   3  17   1       14.68        8.86      2.63 o 
   4  17   1        2.85       -1.18      2.22 o 
   5  17   1        8.42        6.56      1.82 o 
   6  17   1      293.66      247.99      8.16 o 
   7  17   1       48.33       59.84      3.55 o 
   8  17   1        1.53        1.92      1.77 o 
   9  17   1       13.88        8.25      2.17 o 
  -9  18   1        0.97        2.59      1.32 o 
  -8  18   1       13.04       13.34      1.61 o 
  -7  18   1      449.65      421.48     14.24 o 
  -6  18   1      631.84      614.43     19.02 o 
  -5  18   1      385.85      408.62     12.73 o 
  -4  18   1       13.65       15.30      1.73 o 
  -3  18   1      253.18      268.08      8.22 o 
  -2  18   1     1065.22     1142.23     34.90 o 
  -1  18   1     3500.90     3681.28    121.20 o 
   0  18   1     3033.65     3053.41     83.63 o 
   1  18   1       90.83       80.77      4.70 o 
   2  18   1       72.56       74.03      4.06 o 
   3  18   1        0.89        0.97      2.44 o 
   4  18   1      288.29      234.56      8.86 o 
   5  18   1      885.35      811.86     22.30 o 
   6  18   1        6.99        6.19      2.25 o 
   7  18   1       34.22       44.59      3.66 o 
   8  18   1      153.70      157.70      8.85 o 
   9  18   1        0.64        1.57      2.06 o 
  -8  19   1       12.61       13.44      1.56 o 
  -7  19   1      170.23      185.80     11.77 o 
  -6  19   1      169.23      180.76      8.95 o 
  -5  19   1        0.70       -0.44      1.75 o 
  -4  19   1      447.19      421.62     11.20 o 
  -3  19   1       17.52       16.99      2.00 o 
  -2  19   1      209.67      219.77      8.18 o 
  -1  19   1      225.14      232.66      8.53 o 
   0  19   1       57.27       55.48      3.50 o 
   1  19   1      748.35      760.23     22.87 o 
   2  19   1       50.92       49.99      4.06 o 
   3  19   1       26.61       30.14      3.70 o 
   4  19   1        3.89        6.22      3.22 o 
   5  19   1        6.53        8.95      2.31 o 
   6  19   1        0.12        3.04      1.94 o 
   7  19   1      105.54       96.58      4.17 o 
   8  19   1        1.91        3.04      2.24 o 
  -8  20   1       55.79       42.58      7.88 o 
  -7  20   1        2.50        0.62      1.44 o 
  -6  20   1      157.07      173.29      7.25 o 
  -5  20   1       65.19       69.69      3.88 o 
  -4  20   1        4.97        5.20      1.53 o 
  -3  20   1       14.11       14.01      1.85 o 
  -2  20   1      302.32      321.80     11.20 o 
  -1  20   1      281.16      287.93     10.30 o 
   0  20   1      233.66      240.27      8.75 o 
   1  20   1      255.38      265.50     12.53 o 
   2  20   1       26.81       30.11      3.65 o 
   3  20   1      239.81      238.61     11.07 o 
   4  20   1      166.14      184.23      7.00 o 
   5  20   1      494.55      537.47     19.80 o 
   6  20   1      170.91      175.26      7.38 o 
   7  20   1      147.20      153.76      7.63 o 
  -7  21   1       69.11       68.62      6.75 o 
  -6  21   1      103.09      101.02      7.26 o 
  -5  21   1       74.82       86.08      5.04 o 
  -4  21   1      275.95      276.86      9.33 o 
  -3  21   1       18.23       17.74      2.01 o 
  -2  21   1       39.41       39.87      2.53 o 
  -1  21   1        6.41        7.74      2.14 o 
   0  21   1      405.78      400.59     18.70 o 
   1  21   1       99.17      101.71      5.68 o 
   2  21   1        0.57        3.77      2.92 o 
   3  21   1      157.80      169.33      7.61 o 
   4  21   1       50.72       63.18      3.60 o 
   5  21   1      131.90      141.24      5.70 o 
   6  21   1       33.58       31.29      2.36 o 
   7  21   1       16.60       17.41      3.10 o 
  -6  22   1        5.11        3.03      2.24 o 
  -5  22   1       30.07       25.38      3.62 o 
  -4  22   1       90.86       87.57      4.12 o 
  -3  22   1      293.16      290.23      8.90 o 
  -2  22   1      357.81      377.58     12.34 o 
  -1  22   1      275.11      287.04      9.98 o 
   0  22   1        2.16        1.56      2.30 o 
   1  22   1       31.90       30.92      3.15 o 
   2  22   1        9.90        7.45      2.91 o 
   3  22   1      163.23      206.48      7.53 o 
   4  22   1        9.75        9.36      1.78 o 
   5  22   1        4.93        7.47      1.81 o 
   6  22   1      152.12      172.08      9.75 o 
  -5  23   1        3.90        4.54      3.03 o 
  -4  23   1        8.57        6.63      2.17 o 
  -3  23   1       23.38       23.78      4.15 o 
  -2  23   1        6.17        7.33      1.93 o 
  -1  23   1       89.39       86.16      3.61 o 
   0  23   1        3.24       -0.17      2.09 o 
   1  23   1       55.75       58.43      3.52 o 
   2  23   1       57.02       58.62      3.62 o 
   3  23   1       55.36       40.31      2.49 o 
   4  23   1       25.88       19.24      2.10 o 
   5  23   1       86.22       84.86      7.64 o 
  -4  24   1        5.44        3.03      2.42 o 
  -3  24   1       74.98       79.22      4.07 o 
  -2  24   1       38.95       38.41      4.24 o 
  -1  24   1       47.09       45.01      3.53 o 
   0  24   1       42.72       49.46      2.47 o 
   1  24   1       29.33       27.70      1.94 o 
   2  24   1       11.30        4.22      1.33 o 
   3  24   1      303.00      319.88      9.43 o 
  -1  25   1        0.06        0.41      1.81 o 
   0  25   1       10.26        8.44      1.34 o 
   1  25   1      117.41      115.05      5.23 o 
 -13   0   2      382.70      341.93     22.15 o 
 -12   0   2      123.51      137.00     11.52 o 
 -11   0   2       76.91       70.31      8.49 o 
 -10   0   2       37.39       37.85      3.19 o 
  -9   0   2      170.28      178.42      6.99 o 
  -8   0   2      147.92      163.20      6.17 o 
  -7   0   2      571.10      589.91     18.64 o 
  -6   0   2       37.05       66.50      4.86 o 
  -5   0   2      696.00      776.54     37.63 o 
  -4   0   2      430.00      423.52     16.52 o 
  -3   0   2      123.14       92.13      7.58 o 
  -2   0   2    19058.45    18117.53    690.04 o 
  -1   0   2    16224.77    15340.39    586.58 o 
   0   0   2     4656.82     4830.11    146.97 o 
   1   0   2       58.40       27.74      1.68 o 
   2   0   2       93.10       82.25      4.08 o 
   3   0   2     1591.04     1617.74     46.48 o 
   4   0   2     2427.57     2587.09     81.73 o 
   5   0   2      691.74      718.14     26.83 o 
   6   0   2      592.16      576.07     26.94 o 
   7   0   2     1378.09     1330.76     49.41 o 
   8   0   2      697.90      651.84     27.19 o 
   9   0   2      347.34      367.56     27.52 o 
  10   0   2      119.25       89.41      8.79 o 
  11   0   2       29.41       19.09      4.24 o 
 -13   1   2       74.04       71.69      4.70 o 
 -12   1   2      161.29      152.02      7.15 o 
 -11   1   2        0.33        2.55      2.02 o 
 -10   1   2       40.01       58.13      4.77 o 
  -9   1   2      327.72      298.75      8.98 o 
  -8   1   2      358.02      367.68      8.17 o 
  -7   1   2      468.26      457.19      8.91 o 
  -6   1   2      401.84      438.93     12.20 o 
  -5   1   2      428.87      499.73     13.73 o 
  -4   1   2     1735.12     1762.10     43.67 o 
  -3   1   2      293.02      306.98      7.88 o 
  -2   1   2      456.54      383.70     10.59 o 
  -1   1   2    35809.98    36098.68   1428.41 o 
   0   1   2     9120.83     9167.13    195.91 o 
   1   1   2     8076.34     8122.43    171.88 o 
   2   1   2      957.56      928.51     17.98 o 
   3   1   2      368.93      355.89      7.53 o 
   4   1   2       90.41      109.45      3.06 o 
   5   1   2      681.52      743.65     19.57 o 
   6   1   2      144.49      155.23      5.23 o 
   7   1   2       19.87       23.81      4.39 o 
   8   1   2       31.06       31.05      3.46 o 
   9   1   2        1.06        2.61      2.83 o 
  10   1   2      575.66      502.47     23.18 o 
  11   1   2      360.28      303.67     14.48 o 
  12   1   2      225.64      182.22     12.73 o 
 -13   2   2       12.02        8.17      1.70 o 
 -12   2   2       50.67       46.78      3.55 o 
 -11   2   2      189.73      201.07      6.71 o 
 -10   2   2      592.23      636.85     16.71 o 
  -9   2   2        3.25        3.45      1.09 o 
  -8   2   2      107.18      106.31      2.97 o 
  -7   2   2      364.12      347.92      6.52 o 
  -6   2   2     1051.69     1013.36     27.45 o 
  -5   2   2      429.51      385.20     10.71 o 
  -4   2   2      113.62      108.90      2.54 o 
  -3   2   2      145.61      166.98      4.29 o 
  -2   2   2      684.77      627.44     14.30 o 
  -1   2   2     2921.02     2709.02     49.82 o 
   0   2   2     3983.12     3745.36     69.27 o 
   1   2   2     9021.58     8984.22    200.51 o 
   2   2   2      354.67      314.25      6.60 o 
   3   2   2      145.10      119.46      3.00 o 
   4   2   2       91.31       86.53      2.56 o 
   5   2   2     1383.20     1439.62     32.72 o 
   6   2   2      107.53      129.65      4.69 o 
   7   2   2      719.56      705.06     16.00 o 
   8   2   2       99.92       98.21      4.04 o 
   9   2   2        2.17        6.58      2.12 o 
  10   2   2       35.57       37.88      6.06 o 
  11   2   2       86.36       71.52      7.58 o 
  12   2   2       40.42       36.66      4.85 o 
 -13   3   2        0.16        1.20      1.33 o 
 -12   3   2        3.98        5.50      1.75 o 
 -11   3   2       97.80      120.72      9.35 o 
 -10   3   2      762.77      780.37     22.15 o 
  -9   3   2      326.71      328.66      9.23 o 
  -8   3   2        6.71       10.01      1.07 o 
  -7   3   2      269.82      273.71      5.28 o 
  -6   3   2      126.65      128.78      4.23 o 
  -5   3   2      193.84      221.38      6.43 o 
  -4   3   2       15.15       12.82      0.82 o 
  -3   3   2       88.60       88.02      2.09 o 
  -2   3   2     2310.12     2324.53     42.61 o 
  -1   3   2      387.90      326.15      6.74 o 
   0   3   2     2494.80     2382.62     56.83 o 
   1   3   2      513.03      471.70     10.81 o 
   2   3   2     7517.80     7487.97    157.67 o 
   3   3   2       64.79       57.21      1.85 o 
   4   3   2      414.32      439.71      9.37 o 
   5   3   2      104.07      107.71      3.17 o 
   6   3   2        1.18        1.57      1.64 o 
   7   3   2        4.89        5.11      1.43 o 
   8   3   2       19.32       22.08      3.24 o 
   9   3   2       66.68       67.74      4.65 o 
  10   3   2      107.01      122.33     13.64 o 
  11   3   2        0.15        2.42      5.45 o 
  12   3   2       84.23       71.22      6.67 o 
 -13   4   2        7.16        2.52      1.03 o 
 -12   4   2        0.82        0.25      1.31 o 
 -11   4   2       52.38       58.65      4.61 o 
 -10   4   2        2.91        6.07      1.55 o 
  -9   4   2      251.30      251.67      5.49 o 
  -8   4   2       73.63       68.96      2.01 o 
  -7   4   2       39.35       30.89      1.21 o 
  -6   4   2      640.88      657.91     17.94 o 
  -5   4   2      550.28      516.09     13.12 o 
  -4   4   2     1606.37     1852.44     49.14 o 
  -3   4   2      152.15      153.68      3.47 o 
  -2   4   2       82.03       93.46      2.50 o 
  -1   4   2     1424.03     1345.25     29.01 o 
   0   4   2      424.61      416.25      9.54 o 
   1   4   2      211.65      198.36      4.67 o 
   2   4   2       48.41       56.20      1.75 o 
   3   4   2      649.05      672.00     13.30 o 
   4   4   2      145.63      138.13      3.71 o 
   5   4   2       36.71       38.28      1.76 o 
   6   4   2        3.96       11.20      1.66 o 
   7   4   2      478.06      447.40     10.06 o 
   8   4   2      828.80      740.07     20.43 o 
   9   4   2       50.11       77.93      8.58 o 
  11   4   2      163.31      153.67     13.44 o 
  12   4   2      117.93      102.75      8.79 o 
 -13   5   2        2.53        3.29      1.23 o 
 -12   5   2       12.25       16.47      1.47 o 
 -11   5   2      102.96      109.96      3.47 o 
 -10   5   2      174.17      177.37      5.04 o 
  -9   5   2       84.02       93.11      3.74 o 
  -8   5   2     1111.04     1146.43     23.29 o 
  -7   5   2       97.06       92.12      2.27 o 
  -6   5   2      457.40      428.10      8.86 o 
  -5   5   2      125.76      173.70      4.90 o 
  -4   5   2      162.41      168.10      5.17 o 
  -3   5   2      612.02      663.89     16.40 o 
  -2   5   2     2287.88     2357.24     50.14 o 
  -1   5   2      733.86      735.68     16.63 o 
   0   5   2     1350.72     1276.06     28.59 o 
   1   5   2      665.96      625.44     14.42 o 
   2   5   2      101.20      110.21      3.06 o 
   3   5   2     7760.68     8035.83    171.41 o 
   4   5   2        0.59       -0.55      1.15 o 
   5   5   2      193.16      171.19      4.76 o 
   6   5   2     1418.37     1280.53     25.55 o 
   7   5   2      228.14      217.49      6.76 o 
   8   5   2       11.91       14.77      2.74 o 
   9   5   2      846.50      765.50     33.51 o 
  10   5   2      101.42       98.52      5.45 o 
  11   5   2        4.10       13.06      3.49 o 
  12   5   2        0.97        0.30      3.33 o 
 -13   6   2        1.02       -0.30      3.03 o 
 -12   6   2        8.19        5.58      1.19 o 
 -11   6   2      121.70      117.51      3.64 o 
 -10   6   2      355.70      383.24      9.77 o 
  -9   6   2     1621.44     1589.62     34.86 o 
  -8   6   2      255.53      257.62      5.09 o 
  -7   6   2       16.47       14.50      1.04 o 
  -6   6   2       10.66       10.63      0.97 o 
  -5   6   2       23.28       26.01      1.81 o 
  -4   6   2      367.07      390.92     10.86 o 
  -3   6   2       29.18       35.92      1.68 o 
  -2   6   2     1612.38     1597.62     42.20 o 
  -1   6   2        8.08        8.04      1.16 o 
   0   6   2      120.17      111.57      3.39 o 
   1   6   2      195.95      190.56      4.82 o 
   2   6   2     2005.21     2170.17     49.41 o 
   3   6   2      299.49      269.36      6.35 o 
   4   6   2      439.58      432.72      9.80 o 
   5   6   2        6.30       11.91      1.83 o 
   6   6   2      148.11      121.50      3.19 o 
   7   6   2       84.41       74.82      2.83 o 
   8   6   2      507.42      454.54     16.00 o 
   9   6   2      235.11      245.53     12.92 o 
  10   6   2        7.88        6.86      3.05 o 
  11   6   2       41.72       64.79      4.40 o 
  12   6   2        8.34       14.50      9.54 o 
 -12   7   2       25.81       29.09      2.26 o 
 -11   7   2       23.38       23.31      1.78 o 
 -10   7   2       70.55       66.12      2.61 o 
  -9   7   2       11.75       14.45      1.47 o 
  -8   7   2      220.65      192.94      4.02 o 
  -7   7   2      402.57      412.71      7.87 o 
  -6   7   2      222.89      240.41      5.05 o 
  -5   7   2      141.83      148.10      4.80 o 
  -4   7   2       32.04       41.02      2.13 o 
  -3   7   2       73.97       97.46      3.51 o 
  -2   7   2       62.63       66.05      2.51 o 
  -1   7   2      180.90      162.42      4.92 o 
   0   7   2       45.78       39.45      1.97 o 
   1   7   2      366.63      390.24      9.14 o 
   2   7   2      988.15      994.21     22.58 o 
   3   7   2        0.22        2.15      1.24 o 
   4   7   2      170.77      160.35      4.19 o 
   5   7   2      142.64      132.79      3.88 o 
   6   7   2       12.34       15.96      1.28 o 
   7   7   2        0.33       -0.95      1.75 o 
   8   7   2       56.69       53.51      7.00 o 
   9   7   2        0.24       -0.39      3.73 o 
  10   7   2       24.94       28.39      4.02 o 
  11   7   2       35.47       34.97      3.07 o 
  12   7   2       76.51       76.80      5.61 o 
 -12   8   2        2.67        2.53      1.07 o 
 -11   8   2        0.73        2.51      1.43 o 
 -10   8   2      294.88      285.81      7.55 o 
  -9   8   2      192.51      185.36      5.61 o 
  -8   8   2      638.92      597.75     11.58 o 
  -7   8   2      478.07      480.58      9.11 o 
  -6   8   2      137.63      135.57      2.91 o 
  -5   8   2       22.28       17.46      1.29 o 
  -4   8   2     2432.96     2699.89     71.78 o 
  -3   8   2        3.63        4.28      1.47 o 
  -2   8   2       63.18       69.37      2.61 o 
  -1   8   2        0.59        3.74      1.96 o 
   0   8   2      408.25      404.73     11.00 o 
   1   8   2      508.88      517.42     13.94 o 
   2   8   2      532.47      611.78     15.07 o 
   3   8   2       25.17       31.57      1.85 o 
   4   8   2      491.86      446.32     10.71 o 
   5   8   2      600.22      561.83     11.12 o 
   6   8   2      125.19      116.39      3.29 o 
   7   8   2      116.58      111.38      4.20 o 
   8   8   2      766.47      831.48     39.84 o 
   9   8   2        1.11        0.56      2.66 o 
  10   8   2      289.01      280.41     10.06 o 
  11   8   2       34.12       30.67      3.54 o 
 -12   9   2        5.95        8.35      1.19 o 
 -11   9   2      412.04      445.36     12.69 o 
 -10   9   2       98.64       97.91      4.05 o 
  -9   9   2     1247.22     1328.98     32.83 o 
  -8   9   2       83.25       80.27      2.56 o 
  -7   9   2        0.05        1.24      0.99 o 
  -6   9   2       19.85       25.46      1.08 o 
  -5   9   2      749.84      784.95     16.80 o 
  -4   9   2     1147.28     1254.59     31.58 o 
  -3   9   2     1603.69     1763.97     46.97 o 
  -2   9   2      600.51      643.35     16.16 o 
  -1   9   2      189.97      184.01      6.07 o 
   0   9   2      305.81      310.06      8.63 o 
   1   9   2       20.60       15.33      1.58 o 
   2   9   2     3522.26     3866.04     92.44 o 
   3   9   2      157.64      138.64      5.05 o 
   4   9   2      310.72      289.79      7.03 o 
   5   9   2      178.28      176.24      4.03 o 
   6   9   2      939.65      841.80     20.46 o 
   7   9   2      287.41      261.05      9.46 o 
   8   9   2     4125.57     4054.51    131.02 o 
   9   9   2       40.82       36.61      4.02 o 
  11   9   2       21.28       14.96      2.48 o 
  12   9   2       26.70       22.42      3.94 o 
 -12  10   2        1.57        0.14      0.98 o 
 -11  10   2       50.91       56.40      2.54 o 
 -10  10   2     1517.28     1589.84     41.31 o 
  -9  10   2       87.58       83.84      3.06 o 
  -8  10   2       54.59       60.72      2.39 o 
  -7  10   2       22.99       23.94      1.35 o 
  -6  10   2       99.33       95.46      2.69 o 
  -5  10   2      209.18      229.83      4.79 o 
  -4  10   2     1349.10     1383.85     30.11 o 
  -3  10   2        0.04        1.33      1.52 o 
  -2  10   2       13.38       18.32      1.58 o 
  -1  10   2      476.93      471.63     12.86 o 
   0  10   2        0.94       -0.12      1.46 o 
   1  10   2      578.95      600.70     16.15 o 
   2  10   2      401.69      489.65     13.33 o 
   3  10   2        8.70       16.81      1.71 o 
   4  10   2      341.71      348.39      9.23 o 
   5  10   2      162.22      142.50      3.64 o 
   6  10   2      185.37      148.78      4.52 o 
   7  10   2     2036.62     1878.99     55.65 o 
   8  10   2      228.13      251.84     10.76 o 
   9  10   2      196.49      203.95      7.77 o 
  10  10   2       75.22       76.98      3.28 o 
  11  10   2       11.34       15.18      4.72 o 
 -12  11   2       16.81        9.70      3.03 o 
 -11  11   2        0.33        0.93      1.20 o 
 -10  11   2      445.75      446.91     13.35 o 
  -9  11   2      278.08      262.05      6.98 o 
  -8  11   2        2.23        0.64      1.45 o 
  -7  11   2      113.76      110.24      3.11 o 
  -6  11   2      123.64      130.37      3.32 o 
  -5  11   2        9.30       12.66      1.09 o 
  -4  11   2       21.61       20.99      1.09 o 
  -3  11   2       12.92       14.71      1.03 o 
  -2  11   2        1.96        2.76      1.31 o 
  -1  11   2      361.02      377.00     10.50 o 
   0  11   2       42.14       34.73      2.26 o 
   1  11   2       64.66       71.36      3.33 o 
   2  11   2      490.89      519.58     11.49 o 
   3  11   2        6.94       13.29      1.33 o 
   4  11   2       97.12       84.78      2.91 o 
   5  11   2        5.86        7.44      1.61 o 
   6  11   2      255.19      236.50      6.94 o 
   7  11   2      896.42      851.37     25.60 o 
   8  11   2       45.78       38.66      3.45 o 
   9  11   2      530.50      498.35     16.80 o 
  10  11   2      116.39      112.94      5.31 o 
  11  11   2       32.92       33.56      6.12 o 
 -11  12   2        7.57        5.45      1.15 o 
 -10  12   2      485.93      484.61     16.12 o 
  -9  12   2       86.53       85.71      3.32 o 
  -8  12   2       43.53       41.06      2.15 o 
  -7  12   2       27.26       28.78      2.16 o 
  -6  12   2       80.07       82.22      2.42 o 
  -5  12   2      643.73      601.69     11.17 o 
  -4  12   2       48.64       35.61      1.34 o 
  -3  12   2       86.74       84.73      2.17 o 
  -2  12   2      546.74      527.87     10.83 o 
  -1  12   2     1982.67     1948.86     36.89 o 
   0  12   2       59.73       57.80      1.85 o 
   1  12   2       76.10       76.55      2.11 o 
   2  12   2       28.72       22.84      1.38 o 
   3  12   2      807.43      805.92     18.80 o 
   4  12   2      282.76      281.54      6.52 o 
   5  12   2       36.82       35.32      2.41 o 
   6  12   2       19.04       21.20      2.36 o 
   7  12   2      391.62      366.03     11.67 o 
   8  12   2        2.10        3.35      2.25 o 
   9  12   2        2.82        3.68      2.49 o 
  10  12   2       13.82        8.76      1.75 o 
  11  12   2       19.20       12.53      2.23 o 
 -11  13   2      141.23      175.19      7.08 o 
 -10  13   2        7.47        7.56      1.28 o 
  -9  13   2       28.18       29.61      2.44 o 
  -8  13   2      292.38      298.92      8.49 o 
  -7  13   2      384.37      399.78     11.81 o 
  -6  13   2        2.27        1.22      1.16 o 
  -5  13   2      400.19      342.17      6.70 o 
  -4  13   2       26.94       26.95      1.24 o 
  -3  13   2        2.30        3.38      1.07 o 
  -2  13   2      163.87      173.89      4.02 o 
  -1  13   2        3.35        4.17      1.19 o 
   0  13   2        0.22        0.38      0.94 o 
   1  13   2      839.08      798.58     14.72 o 
   2  13   2       69.79       80.68      2.78 o 
   3  13   2       20.87       21.31      1.66 o 
   4  13   2      102.74       97.64      3.49 o 
   5  13   2       77.43       72.69      3.18 o 
   6  13   2      378.10      337.41     10.85 o 
   7  13   2      256.50      234.27      8.88 o 
   8  13   2      382.38      382.94     13.24 o 
   9  13   2       22.41       24.66      2.67 o 
  10  13   2       60.15       58.34      2.89 o 
  11  13   2       46.27       39.70      4.55 o 
 -11  14   2      132.45      148.73      5.94 o 
 -10  14   2        0.35       -0.25      1.18 o 
  -9  14   2      316.04      326.86     10.38 o 
  -8  14   2        0.44        0.32      1.46 o 
  -7  14   2       12.44       15.03      1.77 o 
  -6  14   2      397.61      369.47     10.12 o 
  -5  14   2       63.69       71.89      2.20 o 
  -4  14   2       30.59       30.14      1.42 o 
  -3  14   2      352.45      338.21      6.57 o 
  -2  14   2       21.43       26.16      1.40 o 
  -1  14   2      479.64      469.26      9.56 o 
   0  14   2     1110.97     1061.04     19.52 o 
   1  14   2      208.36      218.95      4.76 o 
   2  14   2      951.05      942.36     23.76 o 
   3  14   2        1.41        2.83      1.50 o 
   4  14   2      415.78      407.51     12.45 o 
   5  14   2       23.82       18.50      2.15 o 
   6  14   2      491.40      445.14     15.25 o 
   7  14   2       45.89       56.46      5.83 o 
   8  14   2        9.58        6.78      4.97 o 
   9  14   2        0.38       -0.92      1.85 o 
  10  14   2       13.56       14.30      2.21 o 
 -10  15   2        0.00        0.86      1.41 o 
  -9  15   2      127.06      119.43      4.12 o 
  -8  15   2       28.07       23.85      1.72 o 
  -7  15   2        1.56        0.94      1.54 o 
  -6  15   2       23.41       25.14      1.78 o 
  -5  15   2       55.86       58.44      3.35 o 
  -4  15   2      136.32      128.09      3.08 o 
  -3  15   2       30.80       31.63      1.44 o 
  -2  15   2      165.91      171.33      3.98 o 
  -1  15   2      267.55      279.50      6.31 o 
   0  15   2      302.22      327.66      7.61 o 
   1  15   2        1.15        2.12      1.23 o 
   2  15   2      168.97      152.12      4.21 o 
   3  15   2       70.61       66.86      4.37 o 
   4  15   2      647.61      596.40     17.85 o 
   5  15   2      122.54       96.22      5.12 o 
   6  15   2       87.70       78.85      4.98 o 
   7  15   2      136.86      147.46      7.11 o 
   8  15   2       36.84       31.90      3.15 o 
   9  15   2       40.29       42.81      4.38 o 
  10  15   2       34.89       39.41      3.42 o 
 -10  16   2       11.25       10.04      1.45 o 
  -9  16   2       18.58       21.22      1.70 o 
  -8  16   2      270.37      276.82     10.82 o 
  -7  16   2      237.87      225.24      6.99 o 
  -6  16   2        4.91        3.35      1.61 o 
  -5  16   2      729.92      742.64     20.30 o 
  -4  16   2      233.66      247.59      6.38 o 
  -3  16   2      818.31      807.84     15.03 o 
  -2  16   2      512.69      526.04     11.24 o 
  -1  16   2      231.22      230.86      5.71 o 
   0  16   2      159.80      157.71      4.89 o 
   1  16   2       58.58       51.16      2.50 o 
   2  16   2      440.17      415.40     10.32 o 
   3  16   2      215.71      182.02      5.37 o 
   4  16   2      333.05      294.94      9.63 o 
   5  16   2       21.48       20.15      2.94 o 
   6  16   2       37.91       35.33      3.66 o 
   7  16   2        1.74        3.21      2.87 o 
   8  16   2        0.36       -1.61      1.81 o 
   9  16   2      263.94      286.51     15.74 o 
  -9  17   2        0.06       -0.03      1.31 o 
  -8  17   2       52.61       59.35      3.25 o 
  -7  17   2        7.24        7.10      1.48 o 
  -6  17   2       58.69       50.43      2.65 o 
  -5  17   2     1611.55     1626.40     45.99 o 
  -4  17   2       28.79       35.26      2.09 o 
  -3  17   2      540.26      558.75     13.26 o 
  -2  17   2       76.38       79.36      3.13 o 
  -1  17   2       14.62       17.68      2.20 o 
   0  17   2     1292.07     1304.56     33.73 o 
   1  17   2      609.07      619.46     19.10 o 
   2  17   2       71.85       70.61      4.72 o 
   3  17   2      144.12      133.35      4.85 o 
   4  17   2       61.17       67.27      3.27 o 
   5  17   2      717.52      718.66     26.45 o 
   6  17   2        0.03        0.01      3.19 o 
   7  17   2        0.00        0.81      2.40 o 
   8  17   2       63.15       64.07      3.34 o 
   9  17   2       35.00       29.59      2.24 o 
  -9  18   2       15.18       25.49      1.95 o 
  -8  18   2        8.10        3.25      1.42 o 
  -7  18   2      219.54      219.28      7.46 o 
  -6  18   2        9.54        6.97      1.85 o 
  -5  18   2       76.20       75.18      3.10 o 
  -4  18   2      643.52      691.72     20.98 o 
  -3  18   2      281.87      306.13      9.10 o 
  -2  18   2      362.11      392.83     10.60 o 
  -1  18   2      718.99      767.65     21.77 o 
   0  18   2       37.49       45.54      2.82 o 
   1  18   2        0.84        0.25      2.06 o 
   2  18   2       44.87       48.14      3.12 o 
   3  18   2       78.53       75.32      4.26 o 
   4  18   2      203.50      170.79      5.77 o 
   5  18   2       54.06       59.12      3.09 o 
   6  18   2       50.03       46.08      2.74 o 
   7  18   2      217.86      239.25      8.43 o 
   8  18   2       16.72       10.60      1.81 o 
  -8  19   2      134.59      154.37      7.71 o 
  -7  19   2       48.38       44.89      3.57 o 
  -6  19   2        1.00        0.96      1.72 o 
  -5  19   2        0.68        2.86      1.58 o 
  -4  19   2      110.83      111.19      4.46 o 
  -3  19   2      105.81      109.14      4.06 o 
  -2  19   2      903.85      963.60     24.96 o 
  -1  19   2       33.22       35.87      2.27 o 
   0  19   2       16.87       20.16      2.01 o 
   1  19   2       64.73       75.55      3.95 o 
   2  19   2        2.58        4.19      2.14 o 
   3  19   2      478.00      491.44     23.99 o 
   4  19   2       93.97       82.79      4.35 o 
   5  19   2      232.69      221.18      8.29 o 
   6  19   2      112.47      122.81      5.22 o 
   7  19   2        0.46        1.43      1.09 o 
   8  19   2      125.55      140.89      8.14 o 
  -7  20   2       65.41       54.62      3.46 o 
  -6  20   2       39.87       45.32      2.73 o 
  -5  20   2       37.44       35.14      4.37 o 
  -4  20   2      147.65      149.04      5.30 o 
  -3  20   2      318.34      344.39     10.84 o 
  -2  20   2      717.57      754.18     21.05 o 
  -1  20   2       98.57      113.03      4.02 o 
   0  20   2      166.50      162.85      5.19 o 
   1  20   2        0.07       -0.10      2.00 o 
   2  20   2      125.02      121.91      4.26 o 
   3  20   2       77.82       68.15      3.89 o 
   4  20   2      193.97      168.51      6.46 o 
   5  20   2       27.27       26.20      2.90 o 
   6  20   2        4.19        2.30      2.22 o 
   7  20   2        4.53        2.83      1.68 o 
  -7  21   2        0.98        1.58      1.68 o 
  -6  21   2       30.54       32.63      2.37 o 
  -5  21   2       10.17       10.42      1.81 o 
  -4  21   2       86.46       87.10      5.38 o 
  -3  21   2       15.20       15.22      1.96 o 
  -2  21   2        0.01        0.28      1.53 o 
  -1  21   2       61.30       64.00      3.02 o 
   0  21   2      529.84      597.87     19.29 o 
   1  21   2        0.46       -1.58      1.58 o 
   2  21   2       10.20        8.79      2.14 o 
   3  21   2       17.82       22.82      2.51 o 
   4  21   2        1.80        2.68      1.67 o 
   5  21   2       57.62       70.58      4.15 o 
   6  21   2        3.77        1.83      1.75 o 
  -6  22   2        0.14        1.12      2.14 o 
  -5  22   2       52.46       55.90      3.78 o 
  -4  22   2       35.19       22.94      3.76 o 
  -3  22   2       15.49       10.71      1.94 o 
  -2  22   2       26.91       18.33      1.98 o 
  -1  22   2       70.20       72.40      3.38 o 
   0  22   2       13.71       11.20      1.74 o 
   1  22   2       66.62       63.77      3.03 o 
   2  22   2      147.90      171.14      6.20 o 
   3  22   2       71.85       62.65      3.56 o 
   4  22   2       20.96       23.64      2.97 o 
   5  22   2       29.39       24.07      2.19 o 
  -4  23   2       16.91       13.71      1.88 o 
  -3  23   2       38.54       38.96      5.82 o 
  -2  23   2       42.72       37.80      2.79 o 
  -1  23   2        4.17        2.49      2.07 o 
   0  23   2      164.70      172.91      6.91 o 
   1  23   2      246.33      255.12      8.54 o 
   2  23   2      271.00      278.77     10.31 o 
   3  23   2        0.14       -1.02      1.54 o 
   4  23   2       29.39       15.47      2.14 o 
  -3  24   2      134.57      158.24     12.43 o 
  -2  24   2      102.47      112.73      6.39 o 
  -1  24   2       49.87       45.66      4.40 o 
   0  24   2      162.09      155.73      6.91 o 
   1  24   2       37.98       43.80      5.03 o 
   2  24   2       68.12       72.30      4.32 o 
 -13   1   3        4.42        6.36      2.42 o 
 -12   1   3      127.63      129.01      7.28 o 
 -11   1   3       80.34       81.65      4.26 o 
 -10   1   3      329.36      325.82      9.48 o 
  -9   1   3        0.06        1.90      2.28 o 
  -8   1   3      763.90      765.91     17.78 o 
  -7   1   3     1457.44     1458.33     31.81 o 
  -6   1   3      422.26      440.58      8.11 o 
  -5   1   3       45.26       43.67      2.42 o 
  -4   1   3     1246.34     1217.10     54.66 o 
  -3   1   3      191.60      176.84      5.86 o 
  -2   1   3      501.66      438.04     10.79 o 
  -1   1   3     1190.40     1197.83     25.45 o 
   0   1   3        9.26       11.23      0.91 o 
   1   1   3      121.27      103.32      3.11 o 
   2   1   3      862.60      823.31     18.90 o 
   3   1   3     1672.20     1711.82     41.23 o 
   4   1   3     1891.67     1958.07     46.96 o 
   5   1   3     1247.25     1286.28     28.38 o 
   6   1   3       37.31       33.27      1.89 o 
   7   1   3       22.08       21.40      2.62 o 
   8   1   3      422.06      406.31     15.13 o 
   9   1   3      128.68      165.48     14.55 o 
  10   1   3       57.59       33.64      5.15 o 
  11   1   3        8.33        0.91      3.94 o 
 -12   2   3       80.53       86.75      4.00 o 
 -11   2   3        2.01        4.28      2.07 o 
 -10   2   3       21.01       18.00      1.62 o 
  -9   2   3      836.88      850.39     23.00 o 
  -8   2   3      176.04      183.79      4.92 o 
  -7   2   3      279.91      256.37      6.46 o 
  -6   2   3       17.83       16.19      0.89 o 
  -5   2   3      411.66      332.64     13.30 o 
  -4   2   3       21.98       20.73      1.74 o 
  -3   2   3     1327.99     1359.16     45.02 o 
  -2   2   3     2759.75     2549.11     61.85 o 
  -1   2   3       15.86       13.14      0.65 o 
   0   2   3        0.35        1.90      0.97 o 
   1   2   3       36.38       49.31      2.06 o 
   2   2   3      321.35      325.44      8.32 o 
   3   2   3     1194.67     1264.39     33.18 o 
   4   2   3      956.50      963.75     25.49 o 
   5   2   3      441.05      454.68     11.76 o 
   6   2   3       78.42       80.30      3.26 o 
   7   2   3       69.80       61.95      3.30 o 
   8   2   3      129.16      128.06      5.63 o 
  10   2   3       13.87       10.00      4.54 o 
  11   2   3       13.06       17.88      4.54 o 
 -12   3   3       18.72       17.04      2.27 o 
 -11   3   3        7.36        7.63      1.72 o 
 -10   3   3      150.09      164.80      6.23 o 
  -9   3   3      335.47      342.51      9.75 o 
  -8   3   3       66.52       73.90      2.30 o 
  -7   3   3     1059.89     1105.15     24.36 o 
  -6   3   3      583.34      562.44     11.14 o 
  -5   3   3       42.45       30.57      1.27 o 
  -4   3   3     1484.02     1556.22     70.71 o 
  -3   3   3      465.30      444.09     12.10 o 
  -2   3   3      723.00      728.45     23.60 o 
  -1   3   3       33.42       36.14      1.28 o 
   0   3   3     2405.03     2487.54     59.33 o 
   1   3   3      410.79      375.95      9.44 o 
   2   3   3        0.55        0.78      1.32 o 
   3   3   3        3.74        7.82      1.59 o 
   4   3   3      455.96      445.49     11.54 o 
   5   3   3        5.72        8.07      1.49 o 
   6   3   3        5.86        6.09      1.65 o 
   7   3   3       16.19       19.98      3.70 o 
   8   3   3      545.84      448.57     16.09 o 
   9   3   3      194.18      385.90     30.31 o 
  10   3   3      325.47      319.95     21.84 o 
 -12   4   3      106.83      109.93      3.95 o 
 -11   4   3       14.75       19.59      2.17 o 
 -10   4   3       82.08       73.25      2.99 o 
  -9   4   3      164.81      175.75      5.64 o 
  -8   4   3      177.71      177.27      4.28 o 
  -7   4   3      156.79      158.48      4.00 o 
  -6   4   3       43.44       50.52      2.17 o 
  -5   4   3      123.99      114.81      3.07 o 
  -4   4   3        3.30        1.35      1.25 o 
  -3   4   3      322.63      325.21     11.36 o 
  -2   4   3     1373.87     1311.65     36.41 o 
  -1   4   3      307.67      281.54      7.05 o 
   0   4   3     1120.71     1155.02     27.82 o 
   1   4   3      950.90     1035.69     27.16 o 
   2   4   3      435.79      428.13     11.70 o 
   3   4   3     3362.75     3306.31     85.92 o 
   4   4   3      308.99      296.33      7.99 o 
   5   4   3      262.27      255.52      6.02 o 
   6   4   3       42.71       50.66      2.55 o 
   7   4   3        8.16       10.02      2.35 o 
   8   4   3        0.94        3.26      2.44 o 
   9   4   3       71.73       63.03      8.79 o 
  10   4   3        7.78      208.15     18.18 o 
 -12   5   3       34.85       40.63      1.97 o 
 -11   5   3      154.00      156.75      5.27 o 
 -10   5   3        4.41        6.92      1.65 o 
  -9   5   3       62.19       77.67      3.41 o 
  -8   5   3      187.29      181.73      4.62 o 
  -7   5   3       50.57       43.33      1.65 o 
  -6   5   3       29.26       34.49      1.63 o 
  -5   5   3       91.11       96.83      2.76 o 
  -4   5   3      171.85      182.55      6.89 o 
  -3   5   3      138.65      139.62      4.36 o 
  -2   5   3     2081.31     2190.42     56.79 o 
  -1   5   3       77.04       78.17      2.50 o 
   0   5   3       23.28       23.42      1.70 o 
   1   5   3      195.74      192.97      5.75 o 
   2   5   3      445.72      484.37     13.11 o 
   3   5   3      804.06      789.43     21.04 o 
   4   5   3     1348.23     1362.06     27.95 o 
   5   5   3       36.31       46.46      1.89 o 
   6   5   3       29.17       32.97      3.31 o 
   7   5   3       63.70       56.66      5.82 o 
   8   5   3      190.29      153.85      7.11 o 
   9   5   3       28.59       86.01     18.03 o 
  11   5   3       69.52       62.47      4.22 o 
  12   5   3       22.02       29.95      3.64 o 
 -12   6   3       69.95       58.96      2.32 o 
 -11   6   3       32.20       29.86      1.89 o 
 -10   6   3     1204.91     1301.30     33.42 o 
  -9   6   3      254.36      251.04      7.07 o 
  -8   6   3        7.41        5.93      1.48 o 
  -7   6   3      109.81      112.07      3.20 o 
  -6   6   3      208.31      191.28      4.67 o 
  -5   6   3        3.67        6.23      1.10 o 
  -4   6   3        1.98        1.09      1.08 o 
  -3   6   3      143.70      126.34      3.71 o 
  -2   6   3     3149.68     3311.60     85.72 o 
  -1   6   3     1583.49     1669.15     43.46 o 
   0   6   3        0.84        1.56      1.25 o 
   1   6   3      146.95      144.39      4.58 o 
   2   6   3     5217.24     5364.93    152.00 o 
   3   6   3       26.89       40.35      2.28 o 
   4   6   3      194.01      168.40      4.02 o 
   5   6   3      312.99      317.66      7.24 o 
   6   6   3      168.72      169.66      4.91 o 
   7   6   3     1864.36     1794.85     53.75 o 
   8   6   3       33.84       39.06      6.36 o 
   9   6   3       99.22       94.16      5.67 o 
  10   6   3      316.86      329.15     18.12 o 
  11   6   3        1.77       25.10     11.06 o 
 -12   7   3        1.93        2.15      1.01 o 
 -11   7   3        0.37        1.13      1.37 o 
 -10   7   3      626.27      660.09     16.23 o 
  -9   7   3       16.71       17.49      1.59 o 
  -8   7   3        0.02        0.56      1.33 o 
  -7   7   3       32.24       34.62      1.79 o 
  -6   7   3        5.55        8.08      1.12 o 
  -5   7   3      158.83      164.00      3.56 o 
  -4   7   3     2022.63     2114.52     43.29 o 
  -3   7   3      318.87      366.71      9.43 o 
  -2   7   3      336.41      366.00      9.97 o 
  -1   7   3        7.93        7.35      1.35 o 
   0   7   3       92.20       87.56      3.27 o 
   1   7   3     2767.67     2965.56     76.87 o 
   2   7   3      596.80      604.76     16.31 o 
   3   7   3      475.91      442.61     11.55 o 
   4   7   3      704.83      666.80     12.64 o 
   5   7   3      174.50      196.70      5.17 o 
   6   7   3        4.67        4.21      1.93 o 
   7   7   3     2191.37     2139.65     61.45 o 
   8   7   3        0.50        0.92      4.91 o 
   9   7   3       43.29       45.40      6.97 o 
  10   7   3      173.29      181.25     21.52 o 
  11   7   3        3.61        8.31      3.88 o 
 -12   8   3       94.92       81.79      3.68 o 
 -11   8   3      741.96      748.60     18.52 o 
 -10   8   3      302.60      287.69      7.36 o 
  -9   8   3     1153.00     1188.59     28.72 o 
  -8   8   3      722.20      714.47     16.11 o 
  -7   8   3        4.96        6.37      1.17 o 
  -6   8   3      227.80      253.90      5.95 o 
  -5   8   3     1033.61     1004.83     18.55 o 
  -4   8   3      134.03      135.25      2.92 o 
  -3   8   3      503.82      525.21     12.21 o 
  -2   8   3      127.91      101.36      3.93 o 
  -1   8   3        2.13        7.69      1.35 o 
   0   8   3     1400.72     1447.64     37.84 o 
   1   8   3      394.62      453.85     12.39 o 
   2   8   3        0.63        1.32      1.56 o 
   3   8   3     4588.92     4761.26     91.32 o 
   4   8   3     1221.92     1216.92     23.45 o 
   5   8   3       30.19       47.36      2.50 o 
   6   8   3     1179.21     1164.75     33.30 o 
   7   8   3      154.12      147.79      8.67 o 
   8   8   3      592.22      558.08     26.56 o 
   9   8   3     1165.27     1198.95     43.36 o 
  11   8   3       21.55       31.54      6.51 o 
 -12   9   3       20.05       15.89      2.11 o 
 -11   9   3        0.03        1.52      1.06 o 
 -10   9   3      278.92      271.02      7.12 o 
  -9   9   3        3.36        6.34      1.30 o 
  -8   9   3       19.58       20.60      1.41 o 
  -7   9   3       12.53       10.61      1.08 o 
  -6   9   3      108.87      103.85      3.06 o 
  -5   9   3       11.54       14.31      1.07 o 
  -4   9   3      285.81      282.01      5.33 o 
  -3   9   3      299.27      303.93      5.95 o 
  -2   9   3       80.28       84.44      2.68 o 
  -1   9   3      225.02      222.68      6.60 o 
   0   9   3      173.45      169.88      5.31 o 
   1   9   3       37.03       41.84      1.65 o 
   2   9   3      278.03      291.49      5.79 o 
   3   9   3       96.13       94.04      2.45 o 
   4   9   3      362.35      381.68      8.10 o 
   5   9   3        4.09        3.86      1.79 o 
   6   9   3      246.04      231.93      7.14 o 
   7   9   3     1003.78     1013.36     33.15 o 
   8   9   3       25.13       27.58      5.25 o 
   9   9   3      177.66      213.57     16.90 o 
  10   9   3       78.82       80.56      5.25 o 
  11   9   3       45.95       36.35      2.71 o 
 -11  10   3       35.26       26.65      1.67 o 
 -10  10   3      225.67      224.62      6.02 o 
  -9  10   3       42.11       53.79      2.18 o 
  -8  10   3     1650.27     1585.15     33.89 o 
  -7  10   3     1863.92     1847.80     43.73 o 
  -6  10   3        1.28        2.00      0.99 o 
  -5  10   3      736.64      663.85     14.36 o 
  -4  10   3     1202.44     1178.94     19.78 o 
  -3  10   3      257.72      296.62      6.02 o 
  -2  10   3      201.52      180.96      4.37 o 
  -1  10   3        8.33       11.33      1.09 o 
   0  10   3      192.64      184.97      3.77 o 
   1  10   3      402.26      364.78      6.94 o 
   2  10   3       60.78       74.42      2.11 o 
   3  10   3       12.91       15.21      1.25 o 
   4  10   3        4.96        2.83      1.42 o 
   5  10   3      706.85      668.81     16.13 o 
   6  10   3       21.45       21.12      2.89 o 
   7  10   3      690.89      685.70     22.81 o 
   8  10   3      974.85      990.63     39.66 o 
   9  10   3      329.45      340.38     15.29 o 
  10  10   3       20.43       28.56      4.72 o 
  11  10   3        2.69        1.86      2.08 o 
 -11  11   3        1.78        1.81      1.04 o 
 -10  11   3       66.50       78.32      2.94 o 
  -9  11   3       16.49       12.40      1.48 o 
  -8  11   3      129.66      119.30      4.08 o 
  -7  11   3       27.50       24.98      1.54 o 
  -6  11   3      173.51      157.13      3.65 o 
  -5  11   3       21.28       15.15      0.99 o 
  -4  11   3      679.28      660.69     11.18 o 
  -3  11   3       42.49       37.03      1.24 o 
  -2  11   3      209.98      210.76      4.03 o 
  -1  11   3      378.34      370.25      6.76 o 
   0  11   3       35.30       40.18      1.33 o 
   1  11   3      470.03      471.02      8.51 o 
   2  11   3      102.66      103.93      2.46 o 
   3  11   3       16.97       17.09      1.28 o 
   4  11   3      326.43      318.70      7.76 o 
   5  11   3        2.73       -1.27      1.61 o 
   6  11   3       54.12       54.76      4.95 o 
   7  11   3      865.28      832.02     39.87 o 
   8  11   3       14.97       19.60      4.82 o 
   9  11   3       10.43       15.51      3.43 o 
  10  11   3       30.76       28.61      4.10 o 
 -11  12   3      250.23      254.80      9.80 o 
 -10  12   3        3.09        1.91      1.16 o 
  -9  12   3        0.41        2.05      1.38 o 
  -8  12   3       69.76       73.93      3.00 o 
  -7  12   3       17.18       16.09      1.65 o 
  -6  12   3        0.00        1.89      1.20 o 
  -5  12   3        4.89        8.24      1.05 o 
  -4  12   3        1.53        2.07      1.04 o 
  -3  12   3       39.21       31.77      1.25 o 
  -2  12   3      515.66      512.01      9.22 o 
  -1  12   3      460.28      412.19      7.31 o 
   0  12   3      837.59      859.54     14.79 o 
   1  12   3      458.04      457.07      8.44 o 
   2  12   3       84.15       82.48      2.24 o 
   3  12   3      154.16      142.65      3.53 o 
   4  12   3        3.02        4.40      1.64 o 
   5  12   3       12.22        5.25      1.85 o 
   6  12   3     1078.47     1013.20     36.96 o 
   7  12   3       13.21       13.36      3.28 o 
   8  12   3        9.07       15.53      3.19 o 
   9  12   3        2.39        5.36      2.71 o 
  10  12   3        1.21        0.23      1.44 o 
 -10  13   3      110.63      113.67      4.15 o 
  -9  13   3       57.84       59.22      2.43 o 
  -8  13   3       60.50       49.80      2.49 o 
  -7  13   3       65.55       64.58      2.95 o 
  -6  13   3       65.86       64.44      2.72 o 
  -5  13   3        0.03        1.95      1.02 o 
  -4  13   3        7.87        5.56      1.07 o 
  -3  13   3      249.12      233.02      4.65 o 
  -2  13   3       16.68       16.02      1.16 o 
  -1  13   3       54.01       52.83      1.67 o 
   0  13   3      138.99      134.64      2.85 o 
   1  13   3       20.56       16.83      1.16 o 
   2  13   3      378.82      383.77      8.02 o 
   3  13   3       31.02       33.25      1.65 o 
   4  13   3       15.32       15.89      1.76 o 
   5  13   3       14.22       15.44      2.32 o 
   6  13   3      108.39      109.20      4.83 o 
   7  13   3       11.00       13.62      3.32 o 
   8  13   3      488.91      510.11     19.04 o 
   9  13   3        0.05        2.71      2.38 o 
  10  13   3       37.31       21.76      1.63 o 
 -10  14   3        0.57       -0.08      0.99 o 
  -9  14   3       36.15       29.21      2.02 o 
  -8  14   3       96.77       97.92      4.39 o 
  -7  14   3        5.85        8.02      1.59 o 
  -6  14   3       40.29       46.72      2.27 o 
  -5  14   3      755.92      725.19     18.13 o 
  -4  14   3      313.22      296.94      6.80 o 
  -3  14   3      772.80      733.61     13.90 o 
  -2  14   3       14.03       14.57      1.16 o 
  -1  14   3      320.66      318.18      6.06 o 
   0  14   3      223.32      222.25      4.24 o 
   1  14   3       51.73       47.99      1.63 o 
   2  14   3        6.22        7.33      1.28 o 
   3  14   3       28.23       34.91      1.82 o 
   4  14   3       22.97       19.21      2.27 o 
   5  14   3      195.18      190.40      8.20 o 
   6  14   3       58.74       51.53      4.97 o 
   7  14   3      101.62      110.84      6.22 o 
   8  14   3        6.60       13.11      2.85 o 
   9  14   3       24.08       16.09      2.08 o 
 -10  15   3        7.22        1.89      1.30 o 
  -9  15   3       57.88       73.72      3.69 o 
  -8  15   3       14.68       10.16      1.44 o 
  -7  15   3        6.29        5.68      1.55 o 
  -6  15   3       94.94       93.40      3.47 o 
  -5  15   3        0.75       -0.20      1.45 o 
  -4  15   3      212.28      205.68      5.72 o 
  -3  15   3      432.68      426.00     10.90 o 
  -2  15   3      130.35      119.30      3.01 o 
  -1  15   3     2064.90     2041.85     37.47 o 
   0  15   3      173.67      166.26      3.43 o 
   1  15   3      201.56      181.97      4.04 o 
   2  15   3       63.28       55.82      2.24 o 
   3  15   3      328.23      313.44      7.91 o 
   4  15   3        1.80        2.36      1.67 o 
   5  15   3       13.51        9.85      1.94 o 
   6  15   3       43.09       44.55      3.21 o 
   7  15   3      318.63      327.93     12.73 o 
   8  15   3      250.20      259.08      8.52 o 
   9  15   3      178.94      190.10      8.36 o 
  -9  16   3      101.76      104.01      4.93 o 
  -8  16   3       98.48       96.22      3.34 o 
  -7  16   3      319.20      304.96     10.74 o 
  -6  16   3       88.44       80.08      3.18 o 
  -5  16   3       21.46       19.81      1.63 o 
  -4  16   3        1.31        3.37      1.60 o 
  -3  16   3       10.74       11.63      1.76 o 
  -2  16   3       56.84       63.20      2.99 o 
  -1  16   3     2201.03     2237.49     56.62 o 
   0  16   3      282.37      279.96      6.81 o 
   1  16   3      417.65      432.01     12.25 o 
   2  16   3       36.49       43.47      1.97 o 
   3  16   3      258.38      283.88      7.58 o 
   4  16   3       18.31       23.39      1.91 o 
   5  16   3      259.39      216.73      6.89 o 
   6  16   3       22.22       23.31      2.30 o 
   7  16   3       34.10       30.85      2.32 o 
   8  16   3       81.29       87.58      3.68 o 
   9  16   3        0.77        1.12      1.67 o 
  -9  17   3       45.90       53.36      2.94 o 
  -8  17   3        0.81        1.86      1.16 o 
  -7  17   3      108.11      106.07      3.60 o 
  -6  17   3      216.80      216.86      6.78 o 
  -5  17   3       23.47       19.62      1.79 o 
  -4  17   3       73.63       75.61      3.13 o 
  -3  17   3      126.87      145.47      4.95 o 
  -2  17   3      738.52      796.66     24.11 o 
  -1  17   3     2859.56     3055.66     78.87 o 
   0  17   3       39.46       31.28      1.53 o 
   1  17   3       83.73       84.49      3.84 o 
   2  17   3       19.52       16.62      1.57 o 
   3  17   3        0.11       -1.20      1.68 o 
   4  17   3      853.72      829.87     23.27 o 
   5  17   3      286.31      254.99     10.26 o 
   6  17   3      158.08      168.02      6.04 o 
   7  17   3        1.06        0.68      1.55 o 
   8  17   3        2.83        1.47      1.11 o 
  -8  18   3        0.31        1.75      1.25 o 
  -7  18   3        1.24        1.24      1.16 o 
  -6  18   3       33.02       20.25      2.57 o 
  -5  18   3        4.89        2.66      1.45 o 
  -4  18   3      332.95      365.40     10.72 o 
  -3  18   3     1314.73     1434.59     40.04 o 
  -2  18   3       82.48       85.82      3.50 o 
  -1  18   3       38.24       41.21      2.44 o 
   0  18   3      757.35      836.65     24.91 o 
   1  18   3       33.16       27.60      1.69 o 
   2  18   3       92.51       86.17      3.09 o 
   3  18   3      557.44      525.45     15.81 o 
   4  18   3        4.78        2.62      1.47 o 
   5  18   3        8.37        7.23      1.75 o 
   6  18   3       31.40       35.60      2.34 o 
   7  18   3        0.68        2.09      1.30 o 
  -7  19   3       55.39       54.11      3.15 o 
  -6  19   3       11.41       15.65      2.59 o 
  -5  19   3        2.22        1.44      1.36 o 
  -4  19   3        0.61       -0.80      1.42 o 
  -3  19   3        1.97        3.40      1.58 o 
  -2  19   3       94.74       94.88      4.21 o 
  -1  19   3     1113.08     1192.57     35.90 o 
   0  19   3       15.82       16.00      1.90 o 
   1  19   3       79.30       84.14      3.75 o 
   2  19   3      434.66      466.79     14.08 o 
   3  19   3        9.10        6.77      1.44 o 
   4  19   3        3.24        6.11      1.67 o 
   5  19   3        0.18       -0.24      1.56 o 
   6  19   3        3.32        2.53      1.31 o 
   7  19   3        3.96        4.73      1.87 o 
  -7  20   3       21.52       29.39      3.71 o 
  -6  20   3       99.51      100.52      5.25 o 
  -5  20   3      118.67      123.47      4.74 o 
  -4  20   3       34.84       26.23      3.20 o 
  -3  20   3      288.83      308.80      9.81 o 
  -2  20   3      876.46      953.95     28.77 o 
  -1  20   3      264.58      309.77     10.61 o 
   0  20   3       10.71       10.49      1.78 o 
   1  20   3      111.51      125.21      4.87 o 
   2  20   3      267.53      268.03     10.19 o 
   3  20   3       17.89       13.00      1.77 o 
   4  20   3      116.52      116.69      5.30 o 
   5  20   3       15.61       21.24      2.78 o 
   6  20   3      149.53      146.38      6.81 o 
  -6  21   3        1.40        2.31      1.80 o 
  -5  21   3        7.39        5.41      1.49 o 
  -4  21   3        6.82        2.76      1.35 o 
  -3  21   3      920.18      960.59     28.90 o 
  -2  21   3      265.68      290.86      9.93 o 
  -1  21   3      209.59      208.10      7.35 o 
   0  21   3       45.42       45.48      3.03 o 
   1  21   3       52.11       55.81      3.82 o 
   2  21   3       20.95       23.29      2.54 o 
   3  21   3        1.55        2.59      1.64 o 
   4  21   3       16.76       17.25      2.27 o 
   5  21   3       16.17       11.73      2.98 o 
  -4  22   3       18.35       11.76      1.41 o 
  -3  22   3       98.69      103.29      3.99 o 
  -2  22   3      135.34      127.74      5.41 o 
  -1  22   3      191.60      202.80      7.77 o 
   0  22   3       10.83       12.52      2.15 o 
   1  22   3       36.22       38.89      3.02 o 
   2  22   3       70.26       76.89      4.31 o 
   3  22   3       47.49       48.37      3.67 o 
   4  22   3       74.03       63.01      4.82 o 
  -3  23   3       29.69       19.78      2.33 o 
  -2  23   3        1.43        1.54      1.52 o 
  -1  23   3        9.45        9.25      1.96 o 
   0  23   3       15.92       13.55      2.33 o 
   1  23   3        4.28        3.03      2.42 o 
   2  23   3        6.35        3.94      2.73 o 
 -12   0   4       17.50       29.69      4.85 o 
 -11   0   4      513.26      516.21     33.38 o 
 -10   0   4        7.37       10.30      2.49 o 
  -9   0   4      141.75      146.58      7.53 o 
  -8   0   4      769.28      738.76     57.85 o 
  -7   0   4      551.97      526.38     17.52 o 
  -6   0   4       76.22      107.48      3.87 o 
  -5   0   4     2210.78     2218.93     72.75 o 
  -4   0   4     1406.94     1407.68     36.51 o 
  -3   0   4     3811.95     3313.88    107.58 o 
  -2   0   4     1705.29     1876.63    134.28 o 
  -1   0   4     1219.95     1324.13     49.49 o 
   0   0   4     2744.57     2939.03     93.69 o 
   1   0   4        6.63        5.44      1.69 o 
   2   0   4       34.91       33.62      2.10 o 
   3   0   4     1851.20     1748.95     43.90 o 
   4   0   4       55.10       69.02      3.23 o 
   5   0   4      849.95      866.40     22.29 o 
   6   0   4     2138.07     2144.45     92.85 o 
   7   0   4        3.74        1.68      3.19 o 
   8   0   4       40.01       28.79      4.24 o 
   9   0   4       25.00       24.54      3.33 o 
 -12   1   4       82.39       74.37      4.50 o 
 -11   1   4      139.06      132.53      6.41 o 
 -10   1   4        5.62        4.77      1.74 o 
  -9   1   4      378.52      409.01     12.23 o 
  -8   1   4      581.73      561.07     22.95 o 
  -7   1   4        5.84        4.87      1.21 o 
  -6   1   4      421.92      432.84      9.59 o 
  -5   1   4       74.69       80.89      2.19 o 
  -4   1   4       90.14       82.26      2.33 o 
  -3   1   4      486.99      409.21     10.49 o 
  -2   1   4     3575.11     3740.57    109.74 o 
  -1   1   4      149.98      159.38      4.94 o 
   0   1   4     1807.20     1935.30     43.80 o 
   1   1   4      307.73      329.99      8.02 o 
   2   1   4      589.71      618.59     13.83 o 
   3   1   4      223.77      236.69      4.41 o 
   4   1   4        9.78       12.34      1.16 o 
   5   1   4       57.57       72.47      2.59 o 
   6   1   4        0.19        1.73      2.09 o 
   7   1   4        0.16       -0.59      2.12 o 
   8   1   4       32.21       39.91      4.54 o 
   9   1   4       95.64       75.76      6.06 o 
 -12   2   4      156.31      159.49      7.07 o 
 -11   2   4      124.61      125.27      5.29 o 
 -10   2   4        1.85       -0.55      1.62 o 
  -9   2   4        2.71        3.46      1.56 o 
  -8   2   4      306.29      338.16      9.77 o 
  -7   2   4       87.89       95.00      3.51 o 
  -6   2   4       29.30       33.21      1.36 o 
  -5   2   4       74.34       79.94      2.02 o 
  -4   2   4        2.07        1.21      0.77 o 
  -3   2   4      196.62      197.47      4.98 o 
  -2   2   4     1734.47     1775.65     56.95 o 
  -1   2   4     1027.97     1038.16     29.81 o 
   0   2   4      372.13      390.15      9.82 o 
   1   2   4      758.36      757.63     18.55 o 
   2   2   4      361.76      380.16      7.99 o 
   3   2   4     1072.94     1081.50     19.29 o 
   4   2   4      702.17      724.72     12.13 o 
   5   2   4        2.94        2.37      1.15 o 
   6   2   4       49.39       53.56      3.32 o 
   7   2   4       42.64       43.48      3.16 o 
   8   2   4       10.60       16.67      7.42 o 
   9   2   4      330.46      329.65     20.62 o 
  10   2   4        2.55       -1.72      1.90 o 
 -12   3   4       41.85       28.97      2.45 o 
 -11   3   4        1.02       -0.81      1.57 o 
 -10   3   4       11.91       11.00      1.93 o 
  -9   3   4       59.02       61.12      3.43 o 
  -8   3   4      261.88      273.46      8.15 o 
  -7   3   4      567.75      586.24     16.13 o 
  -6   3   4        5.53        7.17      0.81 o 
  -5   3   4       96.25       93.40      2.50 o 
  -4   3   4      231.55      240.91      4.49 o 
  -3   3   4      585.31      578.03     11.23 o 
  -2   3   4     3622.64     3657.02    103.12 o 
  -1   3   4     3807.44     4093.17    130.65 o 
   0   3   4      523.11      508.91     12.61 o 
   1   3   4        0.52        3.11      1.30 o 
   2   3   4      214.39      219.38      4.77 o 
   3   3   4      137.36      145.38      2.77 o 
   4   3   4      314.71      317.92      6.22 o 
   5   3   4        2.41        5.03      1.19 o 
   6   3   4      743.03      758.65     18.47 o 
   7   3   4       74.12       82.59      7.70 o 
   8   3   4       13.11      101.50     12.12 o 
   9   3   4      118.34      146.99     10.00 o 
  10   3   4      196.44      170.66     20.16 o 
  11   3   4       32.22       77.87      7.58 o 
 -12   4   4        0.10       -1.28      1.28 o 
 -11   4   4        1.25        0.04      1.24 o 
 -10   4   4      157.12      163.07      5.94 o 
  -9   4   4        3.54        6.36      1.85 o 
  -8   4   4      505.77      507.96     13.44 o 
  -7   4   4      197.63      196.55      7.48 o 
  -6   4   4      121.75      108.42      4.72 o 
  -5   4   4        3.70        3.45      0.84 o 
  -4   4   4       20.11       16.12      0.88 o 
  -3   4   4      538.06      505.43      9.66 o 
  -2   4   4      619.10      588.46     11.98 o 
  -1   4   4      179.01      165.49      5.48 o 
   0   4   4       12.58       13.95      1.30 o 
   1   4   4      142.78      150.35      4.06 o 
   2   4   4      301.91      268.80      5.35 o 
   3   4   4      572.75      529.56      8.56 o 
   4   4   4        8.17        7.54      1.14 o 
   5   4   4      121.82      112.22      3.04 o 
   6   4   4       15.82       14.16      3.34 o 
   7   4   4      129.25      137.17      8.14 o 
   8   4   4      439.96      520.26     39.13 o 
  11   4   4       51.29       51.94      3.81 o 
 -12   5   4        1.40        1.51      1.33 o 
 -11   5   4      188.65      190.62      5.99 o 
 -10   5   4       22.68       25.08      2.01 o 
  -9   5   4       15.76       16.66      1.91 o 
  -8   5   4      247.47      243.23      6.90 o 
  -7   5   4        6.59        7.49      1.27 o 
  -6   5   4       16.69       19.05      1.23 o 
  -5   5   4        3.54        5.90      1.11 o 
  -4   5   4       37.44       43.01      1.31 o 
  -3   5   4      174.73      153.21      3.37 o 
  -2   5   4     1151.86     1134.98     21.87 o 
  -1   5   4      492.98      480.38      9.76 o 
   0   5   4       24.09       25.26      1.35 o 
   1   5   4       42.09       43.61      1.58 o 
   2   5   4      256.23      258.99      4.93 o 
   3   5   4     1005.18      998.01     15.86 o 
   4   5   4        6.20       12.71      2.92 o 
   5   5   4       36.41       42.85      2.45 o 
   6   5   4      111.34      269.50     15.54 o 
   7   5   4      129.90      167.03     16.23 o 
   8   5   4      200.52      168.85     16.07 o 
   9   5   4      434.18      487.42     23.17 o 
  10   5   4       82.86       73.51      4.91 o 
 -11   6   4       79.87       78.89      2.64 o 
 -10   6   4       71.81       74.33      3.02 o 
  -9   6   4        3.08        3.28      1.66 o 
  -8   6   4       99.07      101.46      3.61 o 
  -7   6   4        0.04       -0.38      1.28 o 
  -6   6   4        7.35       13.50      1.13 o 
  -5   6   4      100.48       89.78      2.69 o 
  -4   6   4        4.30        5.20      1.03 o 
  -3   6   4      194.46      193.77      4.22 o 
  -2   6   4        0.91        3.44      1.04 o 
  -1   6   4      130.49      131.86      2.98 o 
   0   6   4       82.10       76.52      2.11 o 
   1   6   4      117.35      101.03      2.74 o 
   2   6   4       13.96       17.16      0.83 o 
   3   6   4        0.73        3.36      1.00 o 
   4   6   4     1849.98     1952.10     37.98 o 
   5   6   4      385.07      390.81      8.47 o 
   6   6   4     1467.09     1483.45     35.08 o 
   7   6   4       39.11       40.91      6.06 o 
   8   6   4       80.94       72.15      5.33 o 
   9   6   4       40.85      140.54     21.97 o 
  10   6   4      182.07      211.01      8.93 o 
 -11   7   4       14.37        9.62      1.10 o 
 -10   7   4      483.24      507.75     13.92 o 
  -9   7   4       75.05       75.52      3.34 o 
  -8   7   4      243.42      249.17      6.90 o 
  -7   7   4      244.93      234.29      6.97 o 
  -6   7   4        9.68       11.51      1.33 o 
  -5   7   4      714.59      680.45     15.83 o 
  -4   7   4      304.16      320.42      7.30 o 
  -3   7   4      307.65      303.87      6.58 o 
  -2   7   4      128.08      124.10      2.86 o 
  -1   7   4      503.18      454.58      8.24 o 
   0   7   4       65.99       64.70      1.93 o 
   1   7   4      748.14      733.94     13.55 o 
   2   7   4      391.32      383.06      6.50 o 
   3   7   4      213.73      224.12      4.35 o 
   4   7   4        3.48        3.81      1.34 o 
   5   7   4      390.02      400.15     10.60 o 
   6   7   4       13.05       19.64      3.51 o 
   7   7   4     1413.71     1453.00     48.14 o 
   8   7   4      227.21      216.70      9.19 o 
   9   7   4      372.36      346.52     29.27 o 
  10   7   4       27.99       26.82      2.14 o 
 -11   8   4       49.36       57.20      2.09 o 
 -10   8   4      356.73      336.65      9.50 o 
  -9   8   4       96.47      100.63      3.67 o 
  -8   8   4       20.34       29.11      1.87 o 
  -7   8   4      522.69      502.93     13.26 o 
  -6   8   4       24.67       21.48      1.34 o 
  -5   8   4      706.53      676.17     17.11 o 
  -4   8   4      170.89      169.81      4.05 o 
  -3   8   4      114.20      126.13      2.96 o 
  -2   8   4        0.49       -0.02      0.96 o 
  -1   8   4       53.67       65.07      1.82 o 
   0   8   4       17.63       18.24      0.91 o 
   1   8   4      220.07      211.98      4.71 o 
   2   8   4      131.94      129.10      2.65 o 
   3   8   4       13.25        9.55      1.17 o 
   4   8   4       99.33      100.88      2.93 o 
   5   8   4      873.02      852.27     19.39 o 
   6   8   4       40.89       34.48      4.14 o 
   7   8   4      533.41      682.02     51.42 o 
   8   8   4      266.78      258.02      9.29 o 
   9   8   4       93.02       94.47      5.23 o 
  10   8   4        0.42        1.59      1.19 o 
 -11   9   4      495.09      443.80     16.52 o 
 -10   9   4      203.16      204.68      6.17 o 
  -9   9   4        5.09        7.18      1.35 o 
  -8   9   4      381.14      368.98     11.08 o 
  -7   9   4       75.33       76.52      3.24 o 
  -6   9   4       57.24       40.48      1.94 o 
  -5   9   4      152.08      137.95      3.57 o 
  -4   9   4      136.50      128.48      3.18 o 
  -3   9   4      264.68      255.93      5.51 o 
  -2   9   4      591.56      559.20     10.36 o 
  -1   9   4      110.60      110.75      2.45 o 
   0   9   4      132.05      127.34      2.75 o 
   1   9   4       44.64       33.88      1.23 o 
   2   9   4      193.89      192.91      3.73 o 
   3   9   4      190.93      184.97      3.73 o 
   4   9   4     1308.54     1256.92     26.15 o 
   5   9   4       20.92       31.92      3.19 o 
   6   9   4      937.81      980.10     30.17 o 
   7   9   4      516.79      630.02     71.15 o 
   8   9   4      101.38       89.36      6.28 o 
   9   9   4        3.31        4.61      1.69 o 
  10   9   4        7.98        8.67      1.18 o 
 -11  10   4       48.58       47.22      3.08 o 
 -10  10   4      211.49      208.64      6.95 o 
  -9  10   4      180.91      173.34      5.56 o 
  -8  10   4       40.96       33.35      1.73 o 
  -7  10   4       21.04       23.85      1.97 o 
  -6  10   4       88.22       96.65      3.21 o 
  -5  10   4       44.09       44.61      2.03 o 
  -4  10   4      215.09      221.80      5.38 o 
  -3  10   4      773.54      715.39     13.81 o 
  -2  10   4        0.21        0.03      0.83 o 
  -1  10   4        6.43        5.90      0.95 o 
   0  10   4      811.16      820.92     15.48 o 
   1  10   4     1027.88     1041.03     18.21 o 
   2  10   4      159.14      168.68      3.39 o 
   3  10   4      325.62      305.96      5.51 o 
   4  10   4      336.98      347.43      7.54 o 
   5  10   4     1303.13     1306.96     33.70 o 
   6  10   4       89.61       75.31      4.55 o 
   7  10   4      616.45      617.68     32.30 o 
   8  10   4       96.16       99.58      6.46 o 
   9  10   4        0.51       -0.11      1.39 o 
  10  10   4       23.47       20.73      2.73 o 
 -10  11   4        0.31        0.40      1.17 o 
  -9  11   4        7.74        3.56      1.34 o 
  -8  11   4       82.92       80.50      2.84 o 
  -7  11   4       12.01        9.66      1.28 o 
  -6  11   4      600.88      556.18     15.11 o 
  -5  11   4      353.31      357.79     11.26 o 
  -4  11   4      145.49      139.47      3.17 o 
  -3  11   4      476.78      436.27      8.21 o 
  -2  11   4      398.86      380.27      6.53 o 
  -1  11   4       43.26       46.13      1.57 o 
   0  11   4        1.56        3.16      1.07 o 
   1  11   4       84.08       88.89      2.47 o 
   2  11   4       74.06       76.49      1.97 o 
   3  11   4      134.14      129.90      2.82 o 
   4  11   4      413.15      397.97      9.85 o 
   5  11   4      313.64      347.98     10.51 o 
   6  11   4      217.34      231.70      8.51 o 
   7  11   4        0.50        1.04      2.44 o 
   8  11   4        2.59        4.14      2.10 o 
   9  11   4        3.25        2.61      1.24 o 
  10  11   4       54.20       47.45      6.06 o 
 -10  12   4      206.25      207.86      7.72 o 
  -9  12   4        9.05       11.68      1.27 o 
  -8  12   4        9.81       17.77      1.34 o 
  -7  12   4      128.63      109.65      3.50 o 
  -6  12   4       66.99       58.70      2.56 o 
  -5  12   4        8.79       14.13      1.35 o 
  -4  12   4      171.85      157.06      4.75 o 
  -3  12   4       30.37       22.79      1.17 o 
  -2  12   4      376.94      339.95      6.31 o 
  -1  12   4        8.11        9.58      1.15 o 
   0  12   4      242.82      240.43      5.16 o 
   1  12   4      780.44      753.08     14.06 o 
   2  12   4       15.58       11.91      1.13 o 
   3  12   4       33.64       26.88      1.35 o 
   4  12   4      163.29      170.70      4.60 o 
   5  12   4      465.41      469.07     12.94 o 
   6  12   4      632.02      683.89     22.86 o 
   7  12   4       21.68       16.99      2.58 o 
   8  12   4      245.06      263.31      9.95 o 
   9  12   4       68.82       74.47      8.41 o 
 -10  13   4       25.51       20.44      1.57 o 
  -9  13   4       77.43       66.78      3.36 o 
  -8  13   4      104.99       88.29      3.74 o 
  -7  13   4      429.83      406.53     12.27 o 
  -6  13   4      136.25      121.33      3.55 o 
  -5  13   4        4.42        4.36      1.22 o 
  -4  13   4        2.36        2.90      1.26 o 
  -3  13   4        0.52       -1.21      1.21 o 
  -2  13   4       10.41       10.95      1.21 o 
  -1  13   4      104.32       97.70      2.60 o 
   0  13   4       18.65       19.21      1.37 o 
   1  13   4        3.47        4.05      1.38 o 
   2  13   4       50.69       42.18      1.84 o 
   3  13   4        5.47        7.20      1.20 o 
   4  13   4      131.56      127.34      3.93 o 
   5  13   4       76.28       82.58      3.06 o 
   6  13   4       35.79       38.51      2.42 o 
   7  13   4        1.26        1.78      1.51 o 
   8  13   4       25.81       28.27      2.82 o 
   9  13   4        0.26       -1.24      1.32 o 
  -9  14   4       65.40       60.32      3.00 o 
  -8  14   4      142.73      142.32      4.96 o 
  -7  14   4      246.89      249.92      8.84 o 
  -6  14   4      101.93       86.34      2.72 o 
  -5  14   4        5.72        4.13      1.26 o 
  -4  14   4        0.04       -1.26      1.27 o 
  -3  14   4       13.34       11.87      1.47 o 
  -2  14   4     1713.97     1734.96     41.08 o 
  -1  14   4      335.85      333.90      7.64 o 
   0  14   4      670.86      660.14     15.11 o 
   1  14   4      497.43      504.17     12.82 o 
   2  14   4       19.47       20.07      1.62 o 
   3  14   4      149.15      157.23      4.64 o 
   4  14   4       28.28       24.11      1.64 o 
   5  14   4        3.74        2.64      1.38 o 
   6  14   4       26.17       25.92      1.77 o 
   7  14   4      479.90      494.20     19.35 o 
   8  14   4        0.77        0.77      0.96 o 
  -9  15   4       13.97        9.66      1.42 o 
  -8  15   4      107.29      103.83      3.44 o 
  -7  15   4        1.12        1.46      1.34 o 
  -6  15   4      486.99      486.45     13.00 o 
  -5  15   4       51.05       48.92      1.92 o 
  -4  15   4        0.00       -1.29      1.29 o 
  -3  15   4       64.55       66.50      2.57 o 
  -2  15   4       37.70       43.49      2.06 o 
  -1  15   4       22.97       26.13      1.68 o 
   0  15   4      110.14      117.38      3.97 o 
   1  15   4       90.41       83.91      3.34 o 
   2  15   4       33.32       33.18      1.81 o 
   3  15   4        0.74       -0.01      1.57 o 
   4  15   4       85.69       76.15      3.08 o 
   5  15   4      147.15      149.47      6.15 o 
   6  15   4        6.77        4.90      1.19 o 
   7  15   4        2.75        2.33      1.32 o 
   8  15   4        9.94        6.01      1.42 o 
  -8  16   4       26.12       24.80      1.60 o 
  -7  16   4        0.62        0.29      1.18 o 
  -6  16   4      288.61      305.56      7.92 o 
  -5  16   4       94.76      100.06      3.26 o 
  -4  16   4      266.83      266.03      6.87 o 
  -3  16   4      187.64      192.88      5.48 o 
  -2  16   4       33.06       36.94      1.89 o 
  -1  16   4       32.84       32.80      1.87 o 
   0  16   4       71.53       67.74      2.73 o 
   1  16   4      174.58      186.03      5.69 o 
   2  16   4      569.23      574.39     16.85 o 
   3  16   4      120.79      119.54      4.06 o 
   4  16   4       84.68       81.36      3.54 o 
   5  16   4        1.17       -0.57      1.59 o 
   6  16   4       77.25       70.31      4.90 o 
   7  16   4       78.92       85.17      4.59 o 
  -8  17   4       21.49       22.51      2.08 o 
  -7  17   4      159.09      157.77      5.20 o 
  -6  17   4       22.78       26.79      2.27 o 
  -5  17   4       32.33       27.82      2.98 o 
  -4  17   4      264.54      280.17      8.37 o 
  -3  17   4      115.35      117.74      4.04 o 
  -2  17   4      491.45      487.39     14.03 o 
  -1  17   4        0.64       -0.90      1.38 o 
   0  17   4      290.38      301.51      9.18 o 
   1  17   4       20.73       20.21      1.95 o 
   2  17   4       85.92       94.46      3.80 o 
   3  17   4       21.73       29.58      1.95 o 
   4  17   4      510.34      459.55     19.64 o 
   5  17   4       50.94       56.90      4.27 o 
   6  17   4       23.08       19.52      2.49 o 
   7  17   4        2.31        1.65      1.90 o 
  -7  18   4        4.77        3.76      1.10 o 
  -6  18   4       49.32       43.56      3.34 o 
  -5  18   4       11.76       13.30      1.49 o 
  -4  18   4       79.98       76.33      2.88 o 
  -3  18   4      192.60      205.01      5.96 o 
  -2  18   4       99.86      105.40      3.75 o 
  -1  18   4       52.59       57.57      2.60 o 
   0  18   4       79.42       75.48      3.22 o 
   1  18   4      296.69      311.05      9.36 o 
   2  18   4       12.71       10.23      1.59 o 
   3  18   4      191.24      177.20      5.98 o 
   4  18   4       28.12       39.85      3.13 o 
   5  18   4       93.11       87.16      4.33 o 
   6  18   4       35.47       26.00      2.18 o 
  -6  19   4       40.53       39.69      2.14 o 
  -5  19   4      171.27      179.93      7.12 o 
  -4  19   4      217.80      229.46      7.68 o 
  -3  19   4       64.02       61.16      3.01 o 
  -2  19   4     1697.15     1794.90     58.56 o 
  -1  19   4        0.05       -1.97      1.97 o 
   0  19   4       14.13       17.02      2.05 o 
   1  19   4      268.59      286.06      8.59 o 
   2  19   4      133.24      129.75      4.68 o 
   3  19   4       64.04       58.26      3.03 o 
   4  19   4      333.13      309.76     14.36 o 
   5  19   4        3.05        1.93      1.51 o 
  -5  20   4        5.49        1.91      1.36 o 
  -4  20   4       15.86       10.30      1.41 o 
  -3  20   4        6.09        9.30      1.51 o 
  -2  20   4        0.01       -0.13      1.58 o 
  -1  20   4      113.37      117.63      4.78 o 
   0  20   4        1.03       -0.37      1.64 o 
   1  20   4        0.00        3.53      1.60 o 
   2  20   4      171.14      175.65      7.87 o 
   3  20   4       17.15       11.70      1.96 o 
   4  20   4        0.22       -1.51      3.94 o 
  -4  21   4       34.18       29.64      3.87 o 
  -3  21   4       45.83       47.55      2.28 o 
  -2  21   4        2.21        2.59      1.39 o 
  -1  21   4        4.30        3.30      1.48 o 
   0  21   4       15.95       18.23      2.81 o 
   1  21   4      106.05      102.09      5.10 o 
   2  21   4       17.59       10.41      1.71 o 
  -2  22   4      494.45      449.61     29.45 o 
  -1  22   4       24.58       19.45      1.91 o 
   0  22   4      359.26      390.64     19.61 o 
   1  22   4       43.58       44.24      4.24 o 
 -11   1   5       33.94       31.68      3.10 o 
 -10   1   5       19.88       16.52      1.62 o 
  -9   1   5      136.07      119.88      4.63 o 
  -8   1   5      185.78      194.94      7.03 o 
  -7   1   5      303.55      296.86      6.67 o 
  -6   1   5       37.51       46.33      1.87 o 
  -5   1   5       17.97       24.78      1.30 o 
  -4   1   5       98.81       99.41      2.55 o 
  -3   1   5      520.69      544.60      9.84 o 
  -2   1   5     1015.02      959.08     16.88 o 
  -1   1   5      116.15      116.98      2.86 o 
   0   1   5        1.22        2.85      0.98 o 
   1   1   5      640.77      606.64     10.97 o 
   2   1   5        1.12        1.96      1.05 o 
   3   1   5     1031.89     1011.85     18.42 o 
   4   1   5       62.92       65.83      3.15 o 
   5   1   5       92.58       97.96      4.45 o 
   6   1   5       70.97       85.91      4.93 o 
   7   1   5        0.53        1.53      4.09 o 
   8   1   5      260.47      239.02     10.83 o 
   9   1   5      131.52      124.27      8.49 o 
 -11   2   5       65.25       49.51      4.40 o 
 -10   2   5       90.84       88.26      3.58 o 
  -9   2   5       35.85       38.63      2.32 o 
  -8   2   5        9.77        9.98      2.39 o 
  -7   2   5       40.34       42.79      2.61 o 
  -6   2   5     1641.15     1711.07     32.91 o 
  -5   2   5      196.47      209.58      4.36 o 
  -4   2   5       60.46       68.65      2.42 o 
  -3   2   5        1.74        2.10      0.73 o 
  -2   2   5        3.15        5.58      1.41 o 
  -1   2   5       27.59       29.68      1.29 o 
   0   2   5      708.85      692.48     14.14 o 
   1   2   5      174.60      168.22      3.35 o 
   2   2   5      533.24      499.73      8.49 o 
   3   2   5       19.31       17.01      1.30 o 
   4   2   5     1352.02     1396.61     28.59 o 
   5   2   5       89.01       85.38      3.59 o 
   7   2   5       35.67       30.41      2.89 o 
   8   2   5        0.32        1.21      2.73 o 
   9   2   5      180.56      171.89     11.22 o 
 -11   3   5        9.99        6.42      1.25 o 
 -10   3   5        0.80        1.56      1.33 o 
  -9   3   5       77.45       74.53      3.39 o 
  -8   3   5       10.81        8.85      2.24 o 
  -7   3   5      235.00      218.36      6.65 o 
  -6   3   5      520.94      507.29      9.94 o 
  -5   3   5      366.63      365.42      7.07 o 
  -4   3   5       49.30       53.91      1.66 o 
  -3   3   5      307.55      292.42      5.55 o 
  -2   3   5      631.14      588.02     11.05 o 
  -1   3   5      248.10      247.78      5.44 o 
   0   3   5     1535.93     1477.69     28.52 o 
   1   3   5       15.60       19.56      1.00 o 
   2   3   5      265.06      255.85      4.54 o 
   3   3   5        1.03        1.91      0.99 o 
   4   3   5        0.45        1.98      1.22 o 
   5   3   5        3.90        8.03      4.77 o 
   6   3   5      203.65      223.14     10.18 o 
   7   3   5      195.88      206.52      8.20 o 
   8   3   5      425.08      465.22     21.76 o 
   9   3   5       30.52       28.79      3.33 o 
 -11   4   5       25.72       13.01      2.42 o 
 -10   4   5      107.69      105.18      4.70 o 
  -9   4   5      268.97      270.78      9.52 o 
  -8   4   5      489.42      478.68     16.45 o 
  -7   4   5      101.18      112.87      4.99 o 
  -6   4   5        5.49        7.23      1.61 o 
  -5   4   5       27.27       29.05      1.73 o 
  -4   4   5      168.13      160.75      3.54 o 
  -3   4   5     1516.07     1500.43     30.38 o 
  -2   4   5      417.36      396.53      8.26 o 
  -1   4   5       72.07       75.47      2.18 o 
   0   4   5       23.99       24.16      1.19 o 
   1   4   5      101.36       93.68      2.11 o 
   2   4   5      277.74      269.30      4.89 o 
   3   4   5       11.61       12.11      1.12 o 
   4   4   5       42.41       40.10      2.69 o 
   5   4   5      246.61      265.12      6.16 o 
   6   4   5      340.91      361.14     16.55 o 
   7   4   5       84.31      113.79      9.32 o 
   8   4   5       49.32       55.34      4.95 o 
   9   4   5        6.12        5.15      2.42 o 
  10   4   5       18.39       22.28      5.15 o 
 -11   5   5      427.55      386.27     26.88 o 
 -10   5   5       26.96       23.36      2.37 o 
  -9   5   5        3.36        7.07      2.07 o 
  -8   5   5       86.16       87.81      3.37 o 
  -7   5   5      152.34      150.85      5.45 o 
  -6   5   5        6.27        7.61      1.68 o 
  -5   5   5        5.73        8.35      1.68 o 
  -4   5   5        4.02        4.32      1.11 o 
  -3   5   5       95.41       93.68      2.49 o 
  -2   5   5        7.91        4.97      1.06 o 
  -1   5   5      507.99      525.13     10.41 o 
   0   5   5      105.70      111.32      2.66 o 
   1   5   5      906.44      883.76     14.70 o 
   2   5   5       39.48       41.08      1.33 o 
   3   5   5        5.86        6.18      1.09 o 
   4   5   5       56.59       54.71      1.90 o 
   6   5   5      669.31      747.17     36.33 o 
   7   5   5      132.62      147.63      4.99 o 
   8   5   5        2.01        3.30      3.50 o 
   9   5   5       33.19       32.27      3.16 o 
 -10   6   5       21.52       26.74      1.71 o 
  -9   6   5      256.92      252.43      9.09 o 
  -8   6   5        0.01       -0.62      1.18 o 
  -7   6   5       22.70       30.17      2.45 o 
  -6   6   5       66.17       66.07      3.07 o 
  -5   6   5      282.31      322.14      9.89 o 
  -4   6   5        5.41        5.52      1.32 o 
  -3   6   5        8.60        9.19      1.02 o 
  -2   6   5       83.22       62.91      1.84 o 
  -1   6   5      258.42      258.07      5.25 o 
   0   6   5      686.53      685.76     12.99 o 
   1   6   5      273.70      262.03      4.74 o 
   2   6   5        1.53        1.76      0.97 o 
   3   6   5      106.59      103.70      2.70 o 
   4   6   5        1.91        2.75      1.66 o 
   5   6   5      598.55      595.58     15.08 o 
   6   6   5      874.55      901.63     22.40 o 
   7   6   5       82.74       77.87      3.26 o 
   8   6   5       97.96       96.54      5.91 o 
   9   6   5       22.24       15.85      2.80 o 
 -10   7   5      287.99      280.35     11.63 o 
  -9   7   5       25.41       24.45      1.82 o 
  -8   7   5       18.30       17.96      1.75 o 
  -7   7   5       99.75      109.81      3.60 o 
  -6   7   5      674.43      713.19     18.97 o 
  -5   7   5      363.35      357.03      9.89 o 
  -4   7   5      275.56      242.20      5.97 o 
  -3   7   5      212.82      204.84      4.76 o 
  -2   7   5      152.58      154.51      3.59 o 
  -1   7   5      128.83      126.61      3.26 o 
   0   7   5       15.96       16.68      1.05 o 
   1   7   5      165.14      157.28      3.23 o 
   2   7   5       62.40       65.35      1.86 o 
   3   7   5     1145.19     1152.91     21.10 o 
   4   7   5       15.96       15.81      1.70 o 
   7   7   5      207.43      211.41      8.52 o 
   8   7   5       29.15       28.51      2.44 o 
   9   7   5       34.30       33.92      5.07 o 
 -10   8   5       77.87       78.48      5.56 o 
  -9   8   5       48.62       56.30      3.82 o 
  -8   8   5       10.29       13.57      1.54 o 
  -7   8   5        1.36        1.41      1.29 o 
  -6   8   5       41.86       46.15      2.87 o 
  -5   8   5       24.29       29.63      1.59 o 
  -4   8   5       20.25       18.60      1.41 o 
  -3   8   5      260.12      251.61      5.51 o 
  -2   8   5       10.69       12.00      1.41 o 
  -1   8   5      548.77      541.86     11.43 o 
   0   8   5       16.46       14.68      1.07 o 
   1   8   5       28.76       34.22      1.26 o 
   2   8   5       85.24       74.68      1.98 o 
   3   8   5       38.77       40.27      2.17 o 
   4   8   5      145.05      164.31      5.56 o 
   5   8   5     1320.20     1358.32     38.30 o 
   6   8   5      718.64      740.98     19.48 o 
   7   8   5      285.88      285.29      8.76 o 
   8   8   5        7.09        3.83      1.50 o 
 -10   9   5       17.29       14.63      2.08 o 
  -9   9   5      519.61      551.97     23.99 o 
  -8   9   5      336.58      365.41     10.57 o 
  -7   9   5      184.97      178.83      5.18 o 
  -6   9   5      209.21      208.56      6.43 o 
  -5   9   5      187.78      163.29      4.78 o 
  -4   9   5      288.32      290.44      8.34 o 
  -3   9   5       21.65       25.14      1.58 o 
  -2   9   5      362.46      352.56      7.85 o 
  -1   9   5       80.49       75.57      2.21 o 
   0   9   5       10.09        7.79      0.99 o 
   1   9   5      122.84      123.14      2.73 o 
   2   9   5      364.74      359.78      7.98 o 
   3   9   5      139.34      138.14      3.93 o 
   4   9   5     1638.95     1764.93     44.26 o 
   5   9   5      542.07      569.95     17.56 o 
   6   9   5       47.92       43.15      5.11 o 
   7   9   5       35.88       30.75      3.19 o 
   8   9   5      508.52      400.49     21.46 o 
   9   9   5      231.10      162.84     13.34 o 
 -10  10   5        9.55       13.63      3.33 o 
  -9  10   5       16.55       15.06      1.69 o 
  -8  10   5       13.75       12.26      1.48 o 
  -7  10   5       56.57       49.57      2.37 o 
  -6  10   5        1.25        3.61      1.43 o 
  -5  10   5       58.67       64.01      3.50 o 
  -4  10   5       26.64       21.80      1.53 o 
  -3  10   5      106.83      100.21      3.94 o 
  -2  10   5        0.65        2.87      1.34 o 
  -1  10   5        7.11        4.55      1.22 o 
   0  10   5       20.77       19.60      1.24 o 
   1  10   5        0.83        1.31      1.27 o 
   2  10   5      520.86      494.09     10.77 o 
   3  10   5       22.58       28.19      1.72 o 
   4  10   5        4.88        9.40      1.68 o 
   6  10   5        0.32        7.32      4.53 o 
   7  10   5       41.63       35.32      5.30 o 
   8  10   5       16.80       14.57      1.71 o 
   9  10   5       22.70       19.09      2.73 o 
  -9  11   5      133.80      132.41      7.53 o 
  -8  11   5      129.55      138.22      5.44 o 
  -7  11   5      560.12      567.75     19.85 o 
  -6  11   5       39.45       38.37      2.60 o 
  -5  11   5     1139.08     1135.20     31.86 o 
  -4  11   5        6.47        6.95      1.36 o 
  -3  11   5       66.29       70.82      2.46 o 
  -2  11   5        7.90        9.62      1.20 o 
  -1  11   5      246.80      239.64      5.54 o 
   0  11   5      172.38      179.36      4.82 o 
   1  11   5      126.27      126.88      3.45 o 
   2  11   5      255.12      278.39      6.99 o 
   3  11   5       40.43       41.29      2.04 o 
   4  11   5       47.46       48.78      2.40 o 
   5  11   5        3.40        4.46      1.88 o 
   6  11   5      649.42      684.52     24.34 o 
   7  11   5     1105.78     1200.34     78.12 o 
   8  11   5      194.16      206.90     16.12 o 
  -9  12   5       10.41        9.70      1.44 o 
  -8  12   5       93.14       79.15      4.46 o 
  -7  12   5      323.94      338.41     14.65 o 
  -6  12   5       42.34       46.06      3.32 o 
  -5  12   5       63.37       71.03      2.76 o 
  -4  12   5       57.95       53.97      2.20 o 
  -3  12   5      150.12      146.49      3.85 o 
  -2  12   5      898.13      886.55     21.63 o 
  -1  12   5     1579.72     1575.17     41.85 o 
   0  12   5      590.17      614.01     15.78 o 
   1  12   5      441.98      436.17     11.45 o 
   2  12   5       85.29       88.46      2.98 o 
   3  12   5      119.15      118.80      3.75 o 
   4  12   5       73.54       73.95      3.16 o 
   5  12   5      501.33      488.09     13.86 o 
   6  12   5      454.09      434.75     15.85 o 
   7  12   5        0.16        1.82      2.19 o 
   8  12   5        0.11       -0.05      1.38 o 
  -8  13   5       11.96        9.79      1.28 o 
  -7  13   5      227.44      203.45      6.99 o 
  -6  13   5      201.80      207.57      5.83 o 
  -5  13   5      426.13      397.39     10.78 o 
  -4  13   5        9.11        4.63      1.25 o 
  -3  13   5       83.09       92.40      3.00 o 
  -2  13   5      181.40      188.20      5.37 o 
  -1  13   5       38.10       35.64      1.96 o 
   0  13   5       37.66       44.91      2.27 o 
   1  13   5      105.52      104.21      3.62 o 
   2  13   5       74.90       73.99      2.90 o 
   3  13   5        6.56        8.31      1.46 o 
   4  13   5       21.83       20.79      1.76 o 
   5  13   5      143.00      160.05      5.47 o 
   6  13   5      252.89      236.14     10.90 o 
   7  13   5       59.59       66.03      3.96 o 
  -8  14   5       44.61       41.35      2.83 o 
  -7  14   5       37.07       39.87      3.12 o 
  -6  14   5       34.50       29.84      1.55 o 
  -5  14   5        8.68       10.76      1.23 o 
  -4  14   5        0.42       -0.57      1.18 o 
  -3  14   5        5.21        5.14      1.32 o 
  -2  14   5      224.19      230.48      6.41 o 
  -1  14   5      187.08      190.35      5.50 o 
   0  14   5      183.87      195.75      5.88 o 
   1  14   5       35.61       35.56      1.89 o 
   2  14   5        0.95       -0.88      1.39 o 
   3  14   5        6.64        9.34      1.96 o 
   4  14   5       47.83       55.86      2.92 o 
   5  14   5        5.38        1.84      1.28 o 
   6  14   5       64.01       52.09      3.18 o 
   7  14   5       18.68       20.30      3.33 o 
  -7  15   5        0.93        2.19      1.10 o 
  -6  15   5        0.38       -0.37      0.92 o 
  -5  15   5      150.25      137.13      3.96 o 
  -4  15   5       61.01       55.43      2.27 o 
  -3  15   5       61.16       58.59      2.30 o 
  -2  15   5     1270.36     1293.43     32.90 o 
  -1  15   5      328.91      341.78      9.11 o 
   0  15   5      215.73      219.63      6.13 o 
   1  15   5      133.65      144.20      4.43 o 
   2  15   5       22.55       22.62      1.83 o 
   3  15   5      249.06      241.88      8.32 o 
   4  15   5      337.91      337.87     11.19 o 
   5  15   5       85.92       99.28      7.76 o 
   6  15   5        8.01        5.09      1.59 o 
  -7  16   5       21.45       15.54      1.79 o 
  -6  16   5        1.01        2.24      1.04 o 
  -5  16   5       18.51       15.84      1.62 o 
  -4  16   5      107.63      104.23      3.11 o 
  -3  16   5      338.08      352.07     11.32 o 
  -2  16   5      192.86      187.39      5.37 o 
  -1  16   5      130.45      142.92      4.53 o 
   0  16   5        0.06        1.43      1.36 o 
   1  16   5        2.42        4.35      1.37 o 
   2  16   5       17.34       12.82      1.64 o 
   3  16   5      208.46      207.66      7.22 o 
   4  16   5      382.98      389.35     15.31 o 
   5  16   5      245.96      252.77     18.80 o 
   6  16   5        0.01       -1.82      1.82 o 
  -6  17   5       17.07       22.91      2.92 o 
  -5  17   5       12.01       10.40      1.33 o 
  -4  17   5       84.17       79.58      2.53 o 
  -3  17   5     1189.87     1259.66     32.21 o 
  -2  17   5       15.09       18.05      1.49 o 
  -1  17   5      405.16      409.95     11.93 o 
   0  17   5      166.49      169.55      5.26 o 
   1  17   5       65.70       79.29      3.33 o 
   2  17   5       53.54       55.69      2.51 o 
   3  17   5      316.52      298.11      9.86 o 
   4  17   5        2.93        1.43      1.83 o 
   5  17   5       37.96       24.22      5.00 o 
  -5  18   5       32.43       31.48      2.37 o 
  -4  18   5      148.52      138.51      4.44 o 
  -3  18   5        0.05        2.72      1.23 o 
  -2  18   5      520.88      511.83     20.43 o 
  -1  18   5      175.52      176.17      5.20 o 
   0  18   5       32.89       38.34      2.04 o 
   1  18   5       63.57       61.52      2.88 o 
   2  18   5       16.68       15.80      1.50 o 
   3  18   5       39.10       33.85      2.20 o 
   4  18   5       40.62       40.91      2.70 o 
  -4  19   5      189.00      211.24      9.13 o 
  -3  19   5        6.00        6.78      1.20 o 
  -2  19   5        0.96        1.20      1.24 o 
  -1  19   5      214.90      223.72      9.75 o 
   0  19   5       65.96       79.93      3.74 o 
   1  19   5       57.36       56.88      2.43 o 
   2  19   5       38.29       35.36      1.93 o 
   3  19   5       11.87        3.01      1.60 o 
  -2  20   5      119.48      115.80      5.51 o 
  -1  20   5       86.56       76.68      3.13 o 
   0  20   5       63.87       69.10      3.67 o 
   1  20   5        2.38        0.48      2.02 o 
 -10   0   6      157.25      123.09      9.40 o 
  -9   0   6      183.55      175.53     12.43 o 
  -8   0   6       50.12       60.98      5.25 o 
  -7   0   6      152.16      136.45      8.89 o 
  -6   0   6       14.86       15.87      1.94 o 
  -5   0   6      151.85      163.31      6.04 o 
  -4   0   6       16.88       22.61      1.93 o 
  -3   0   6      409.38      440.95     14.32 o 
  -2   0   6      362.11      369.58     15.97 o 
  -1   0   6        3.72       -1.09      3.03 o 
   0   0   6     1539.39     1567.61     69.52 o 
   1   0   6     1156.68     1149.35     44.45 o 
   2   0   6       19.74       15.54      2.05 o 
   3   0   6      249.02      277.12     17.89 o 
   4   0   6      335.58      356.95     22.44 o 
   5   0   6      512.07      564.99     34.59 o 
   6   0   6      196.22      194.02     13.04 o 
   7   0   6       42.49       44.85      4.55 o 
   8   0   6        0.15        1.51      1.51 o 
 -10   1   6       48.54       41.68      3.53 o 
  -9   1   6       16.16       12.13      2.35 o 
  -8   1   6        1.56        1.53      2.00 o 
  -7   1   6       29.89       33.20      3.41 o 
  -6   1   6       46.79       45.89      1.88 o 
  -5   1   6       64.63       68.54      2.67 o 
  -4   1   6     1214.33     1313.54     28.97 o 
  -3   1   6       36.90       36.02      2.83 o 
  -2   1   6      484.36      506.55     14.43 o 
  -1   1   6      204.48      204.47      7.68 o 
   0   1   6        8.67       11.71      1.86 o 
   1   1   6      237.53      245.07      8.75 o 
   2   1   6      151.38      146.72      4.37 o 
   3   1   6       10.66       12.80      2.54 o 
   4   1   6       75.86       84.21      5.03 o 
   5   1   6      110.46      116.50      6.10 o 
   6   1   6       41.47       41.48      5.30 o 
   7   1   6      357.73      356.28     19.41 o 
   8   1   6       12.98       11.82      2.42 o 
 -10   2   6        0.00       -0.61      3.64 o 
  -9   2   6        8.37        7.09      1.97 o 
  -8   2   6        8.10       12.97      3.14 o 
  -7   2   6      130.20      137.64      5.06 o 
  -6   2   6       19.70       28.09      1.80 o 
  -5   2   6      121.13      136.84      3.76 o 
  -4   2   6     1419.77     1488.49     31.12 o 
  -3   2   6      271.35      275.82      8.22 o 
  -2   2   6      393.54      407.75     13.02 o 
  -1   2   6      685.68      722.78     19.26 o 
   0   2   6       16.16       18.71      2.04 o 
   1   2   6      701.85      684.91     17.25 o 
   2   2   6      434.17      425.79     12.37 o 
   3   2   6        3.39        7.32      2.29 o 
   4   2   6        0.07        0.06      2.42 o 
   5   2   6        8.68       13.83      2.55 o 
   6   2   6        1.17        3.16      1.89 o 
   7   2   6        0.24        1.91      2.27 o 
   8   2   6        5.12        1.82      1.82 o 
  -9   3   6        0.54       -1.22      1.97 o 
  -8   3   6        0.40        1.51      2.62 o 
  -7   3   6       52.92       56.48      3.25 o 
  -6   3   6      171.85      173.44      5.10 o 
  -5   3   6       39.70       47.17      3.36 o 
  -4   3   6       65.30       66.36      2.91 o 
  -3   3   6      502.12      519.39     14.82 o 
  -2   3   6      154.96      161.14      5.23 o 
  -1   3   6        9.89       14.14      1.44 o 
   0   3   6       52.03       54.85      2.61 o 
   1   3   6       13.47       18.92      1.83 o 
   2   3   6      105.01      117.15      5.65 o 
   3   3   6      415.78      451.10     13.34 o 
   4   3   6      124.12      139.10      4.76 o 
   5   3   6        7.90       20.76      4.96 o 
   6   3   6       34.70       32.40      2.67 o 
   7   3   6      134.46      143.97      9.70 o 
   8   3   6       19.06       13.33      2.42 o 
  -9   4   6      135.22      115.19      5.72 o 
  -8   4   6      230.68      222.11      9.40 o 
  -7   4   6      136.13      145.52      5.71 o 
  -6   4   6        0.01       -0.34      1.56 o 
  -5   4   6       15.19       12.42      2.39 o 
  -4   4   6      169.45      194.40      6.68 o 
  -3   4   6     1545.16     1638.28     45.60 o 
  -2   4   6      360.93      381.62     11.13 o 
  -1   4   6      516.91      533.43     13.38 o 
   0   4   6      172.43      167.14      4.52 o 
   1   4   6      173.84      165.31      3.98 o 
   2   4   6       17.11       16.81      1.46 o 
   3   4   6       33.03       36.20      2.20 o 
   4   4   6        9.21       20.47      4.90 o 
   5   4   6      142.07      161.05      5.74 o 
   6   4   6      122.92      139.75      7.90 o 
   8   4   6       11.33        8.20      2.79 o 
  -9   5   6       41.27       45.60      4.14 o 
  -8   5   6       41.30       43.12      5.07 o 
  -7   5   6       90.27       90.40      4.95 o 
  -6   5   6      125.64      144.25      5.57 o 
  -5   5   6      430.37      466.55     17.28 o 
  -4   5   6      798.11      860.30     26.72 o 
  -3   5   6        0.00        1.43      1.37 o 
  -2   5   6      317.50      322.99      8.78 o 
  -1   5   6        1.47        0.51      1.42 o 
   0   5   6      309.11      295.67      7.45 o 
   1   5   6       43.80       45.38      1.87 o 
   2   5   6       13.33       12.88      1.30 o 
   3   5   6      230.48      231.93      6.20 o 
   4   5   6       24.38       22.15      1.64 o 
   5   5   6       91.08       97.42      4.22 o 
   6   5   6      400.07      492.53     21.71 o 
   7   5   6        0.42        3.17      1.77 o 
  -9   6   6      113.46      104.08     11.62 o 
  -8   6   6       46.22       52.85      4.82 o 
  -7   6   6       54.04       54.38      4.90 o 
  -6   6   6      329.69      326.48     10.95 o 
  -5   6   6      252.75      263.51      9.09 o 
  -4   6   6      710.57      740.14     24.33 o 
  -3   6   6       13.39       14.14      1.35 o 
  -2   6   6        2.51        4.24      1.34 o 
  -1   6   6       82.16       87.39      2.97 o 
   0   6   6      428.22      420.64     11.68 o 
   1   6   6       36.64       32.03      1.48 o 
   2   6   6       78.45       73.21      2.54 o 
   3   6   6      135.40      144.50      4.66 o 
   4   6   6      293.41      292.92      7.22 o 
   5   6   6       44.17       53.38      4.02 o 
   6   6   6      548.94      577.61     23.56 o 
   8   6   6      276.85      282.98     17.59 o 
  -9   7   6       12.47       17.41      2.89 o 
  -8   7   6      148.10      139.99      7.26 o 
  -7   7   6       37.36       32.12      2.42 o 
  -6   7   6      531.32      541.25     16.69 o 
  -5   7   6       58.18       61.74      2.39 o 
  -4   7   6      149.30      154.52      4.55 o 
  -3   7   6      116.34      125.99      4.56 o 
  -2   7   6       40.97       47.50      2.65 o 
  -1   7   6      176.56      180.08      5.02 o 
   0   7   6      102.73      112.51      3.44 o 
   1   7   6        1.87        1.62      1.22 o 
   2   7   6      196.49      197.11      4.84 o 
   3   7   6       56.13       56.84      2.29 o 
   4   7   6       61.19       56.75      2.53 o 
   5   7   6      165.26      164.23      5.65 o 
   6   7   6      679.57      702.82     21.38 o 
   7   7   6      304.60      314.17     17.52 o 
   8   7   6       16.99       10.60      2.42 o 
  -9   8   6       80.87       81.27      5.25 o 
  -8   8   6       29.94       31.86      2.45 o 
  -7   8   6       75.22       74.65      2.88 o 
  -6   8   6        3.33        4.27      1.27 o 
  -5   8   6        2.69        6.09      1.28 o 
  -4   8   6      146.37      139.12      4.20 o 
  -3   8   6      167.85      172.37      5.76 o 
  -2   8   6       10.61       12.77      1.48 o 
  -1   8   6        4.27        5.53      1.29 o 
   0   8   6       56.16       52.84      1.98 o 
   1   8   6       14.51       16.95      1.29 o 
   2   8   6      262.44      277.88      6.50 o 
   3   8   6       85.78       86.88      3.41 o 
   4   8   6       23.19       32.08      2.07 o 
   5   8   6      325.80      328.39     10.48 o 
   6   8   6       46.00       39.71      4.29 o 
   7   8   6      175.92      179.47     10.93 o 
  -8   9   6       74.68       82.48      4.51 o 
  -7   9   6        5.31        5.00      1.08 o 
  -6   9   6      102.96       97.63      4.00 o 
  -5   9   6      331.25      312.30      9.16 o 
  -4   9   6        0.10        1.18      1.24 o 
  -3   9   6      342.37      343.35     10.50 o 
  -2   9   6      223.40      226.85      6.69 o 
  -1   9   6       15.96       17.74      1.48 o 
   0   9   6      178.36      191.16      4.85 o 
   1   9   6      394.03      411.52      9.29 o 
   2   9   6      239.26      249.10      6.35 o 
   3   9   6      148.94      155.62      4.63 o 
   4   9   6      221.86      252.12      7.15 o 
   5   9   6      572.07      590.93     21.05 o 
   6   9   6       79.20       70.43      3.05 o 
   7   9   6      279.29      264.15     17.66 o 
  -8  10   6        0.54       -0.35      1.14 o 
  -7  10   6        2.70        0.90      1.12 o 
  -6  10   6       44.68       55.02      3.23 o 
  -5  10   6       84.40       83.37      3.33 o 
  -4  10   6      125.34      142.52      4.84 o 
  -3  10   6        0.10        0.73      1.27 o 
  -2  10   6      258.15      250.89      8.04 o 
  -1  10   6        0.19        0.76      1.21 o 
   0  10   6      574.31      568.87     13.13 o 
   1  10   6       83.74       89.69      2.95 o 
   2  10   6       27.39       31.00      1.73 o 
   3  10   6      131.97      142.94      4.29 o 
   4  10   6      126.28      110.41      4.20 o 
   5  10   6      427.97      437.28     12.57 o 
   6  10   6      645.75      594.86     20.89 o 
  -8  11   6        1.30        1.82      2.73 o 
  -7  11   6       15.74       11.37      1.66 o 
  -6  11   6        2.11       -1.13      1.13 o 
  -5  11   6        4.29        3.55      1.33 o 
  -4  11   6      121.15      110.21      5.83 o 
  -3  11   6       27.27       26.84      1.50 o 
  -2  11   6       57.02       59.69      2.35 o 
  -1  11   6       29.11       31.40      1.67 o 
   0  11   6       47.44       47.29      2.13 o 
   1  11   6       23.39       24.03      1.72 o 
   2  11   6      161.03      176.79      4.70 o 
   3  11   6       64.02       62.36      2.42 o 
   4  11   6        0.55        1.01      1.35 o 
   5  11   6      676.90      702.54     21.19 o 
   6  11   6       17.79       15.47      2.41 o 
  -7  12   6       12.76       12.97      2.13 o 
  -6  12   6       80.30       78.45      3.26 o 
  -5  12   6      127.35      129.43      5.24 o 
  -4  12   6        8.84        7.73      1.20 o 
  -3  12   6        0.05        0.49      1.30 o 
  -2  12   6       86.47       90.86      3.87 o 
  -1  12   6       52.70       51.88      2.23 o 
   0  12   6       87.07       82.33      3.01 o 
   1  12   6        9.60        5.80      1.45 o 
   2  12   6        2.26        4.37      1.34 o 
   3  12   6       15.68       15.42      1.33 o 
   4  12   6       70.42       74.98      3.40 o 
   5  12   6      267.72      283.59      8.79 o 
   6  12   6      206.95      150.02      6.38 o 
  -6  13   6      101.35       89.73      3.76 o 
  -5  13   6        8.27        7.05      1.21 o 
  -4  13   6        3.93        2.92      1.12 o 
  -3  13   6      132.65      119.05      3.92 o 
  -2  13   6      140.90      144.16      4.73 o 
  -1  13   6      147.35      137.22      4.13 o 
   0  13   6       60.58       51.66      2.23 o 
   1  13   6       74.08       76.50      2.85 o 
   2  13   6        3.25        2.38      1.32 o 
   3  13   6        0.19       -0.10      1.65 o 
   4  13   6       74.14       69.58      3.13 o 
   5  13   6      231.99      230.61      7.23 o 
  -6  14   6      203.92      158.81      7.91 o 
  -5  14   6        0.03        1.01      0.99 o 
  -4  14   6        0.08       -0.53      1.12 o 
  -3  14   6      258.16      263.41      8.58 o 
  -2  14   6      133.97      129.59      4.06 o 
  -1  14   6        2.73        2.56      1.18 o 
   0  14   6      247.97      247.45      6.68 o 
   1  14   6      112.27      106.15      3.41 o 
   2  14   6      100.62      103.56      3.88 o 
   3  14   6        6.54        7.19      1.57 o 
   4  14   6      286.54      302.33     10.94 o 
   5  14   6      240.79      253.23     15.16 o 
  -5  15   6       90.49       76.02      4.15 o 
  -4  15   6      121.96      124.89      4.35 o 
  -3  15   6       21.93       21.88      1.83 o 
  -2  15   6      185.78      199.90      6.57 o 
  -1  15   6       35.52       33.27      1.64 o 
   0  15   6        0.63        1.15      1.14 o 
   1  15   6        2.02        1.45      1.09 o 
   2  15   6      387.88      394.33     12.89 o 
   3  15   6        5.78        4.77      1.42 o 
   4  15   6       16.98        9.05      1.57 o 
  -4  16   6      144.75      145.62      5.72 o 
  -3  16   6        3.54        2.48      0.91 o 
  -2  16   6        4.87        5.23      0.99 o 
  -1  16   6       61.81       55.00      2.14 o 
   0  16   6        7.35        4.45      1.02 o 
   1  16   6      115.71      118.56      3.67 o 
   2  16   6        9.20        9.35      1.32 o 
   3  16   6       28.44       28.26      6.23 o 
  -3  17   6       94.86       87.29      6.97 o 
  -2  17   6       97.05      101.29      3.34 o 
  -1  17   6        0.19       -0.61      0.87 o 
   0  17   6      172.80      151.72      4.74 o 
   1  17   6        9.98        5.65      1.16 o 
   2  17   6       54.13       60.91      4.85 o 
  -6   1   7      122.45      110.97      5.14 o 
  -5   1   7       59.58       61.56      2.91 o 
  -4   1   7      157.30      168.05      6.30 o 
  -3   1   7      181.16      196.59     11.56 o 
  -2   1   7       31.43       28.23      1.83 o 
  -1   1   7        0.94       -0.01      1.52 o 
   0   1   7       90.67       93.79      3.93 o 
   1   1   7      286.29      289.34     11.23 o 
   2   1   7       69.39       77.45      4.70 o 
   3   1   7       23.18       23.20      2.54 o 
   4   1   7        5.22        5.57      2.03 o 
   5   1   7        4.67        6.34      1.60 o 
   6   1   7      248.14      254.76     16.83 o 
  -6   2   7       36.02       40.30      3.94 o 
  -5   2   7       56.10       57.92      2.91 o 
  -4   2   7        0.87        1.23      1.28 o 
  -3   2   7        3.60        4.83      1.30 o 
  -2   2   7       48.90       49.55      3.05 o 
  -1   2   7      153.37      151.81      5.63 o 
   0   2   7       72.13       82.45      3.90 o 
   1   2   7      419.96      452.88     15.53 o 
   2   2   7       43.79       38.89      2.90 o 
   3   2   7      238.13      261.87     11.79 o 
   4   2   7       50.87       55.79      3.09 o 
   5   2   7       85.11       82.75      4.39 o 
   6   2   7       59.16       60.91      4.85 o 
  -6   3   7       66.93       76.67      5.76 o 
  -5   3   7      317.24      326.74     11.54 o 
  -4   3   7        8.08        9.65      1.33 o 
  -3   3   7     1248.34     1292.77     36.54 o 
  -2   3   7        5.89        7.13      1.16 o 
  -1   3   7        3.47        4.76      1.60 o 
   0   3   7      348.00      382.33     12.09 o 
   1   3   7      115.65      111.32      4.52 o 
   2   3   7        5.39        7.79      1.53 o 
   3   3   7      551.01      623.31     19.43 o 
   4   3   7       13.66       14.09      2.11 o 
   5   3   7       99.70      105.29      6.36 o 
   6   3   7       48.87       49.70      3.57 o 
  -6   4   7        0.59        1.72      1.96 o 
  -5   4   7      517.88      531.32     19.45 o 
  -4   4   7       48.27       51.44      3.32 o 
  -3   4   7      251.41      263.85      7.94 o 
  -2   4   7        2.68        2.52      1.29 o 
  -1   4   7      662.52      655.43     19.29 o 
   0   4   7      209.59      213.85      6.24 o 
   1   4   7      266.93      285.06      8.61 o 
   2   4   7       77.30       84.93      3.57 o 
   3   4   7       16.14       19.22      2.01 o 
   4   4   7       23.92       46.66      6.36 o 
   5   4   7      165.15      175.00      8.77 o 
   6   4   7       29.53       28.65      4.09 o 
  -7   5   7       95.39       90.57     11.37 o 
  -6   5   7       22.28       27.14      2.84 o 
  -5   5   7       23.07       25.59      2.10 o 
  -4   5   7        0.96        0.30      1.36 o 
  -3   5   7      161.04      144.45      4.65 o 
  -2   5   7       76.87       82.26      3.08 o 
  -1   5   7      263.58      279.32      8.56 o 
   0   5   7      125.63      133.98      4.01 o 
   1   5   7       56.60       62.82      3.72 o 
   2   5   7       28.59       24.80      1.79 o 
   3   5   7       14.93       14.01      1.43 o 
   4   5   7      832.68      869.74     26.10 o 
   5   5   7      244.82      245.97     13.44 o 
   6   5   7       10.47        8.03      1.89 o 
  -7   6   7      203.22      198.30     15.46 o 
  -6   6   7      280.59      303.17     11.56 o 
  -5   6   7       82.43       76.28      2.92 o 
  -4   6   7       53.50       52.10      2.22 o 
  -3   6   7       27.69       28.44      1.69 o 
  -2   6   7       26.29       30.52      1.76 o 
  -1   6   7       59.60       63.32      2.55 o 
   0   6   7        0.78        0.48      1.11 o 
   1   6   7       82.42       78.42      2.35 o 
   2   6   7      279.75      274.77      6.69 o 
   3   6   7        0.74        3.53      1.70 o 
   4   6   7      253.87      269.07      9.15 o 
   5   6   7       53.17       53.18      3.80 o 
   6   6   7      143.59      131.87      8.49 o 
  -7   7   7        2.64       -3.64      3.64 o 
  -6   7   7       98.92       85.13      3.85 o 
  -5   7   7        2.03        4.01      1.10 o 
  -4   7   7      160.29      152.77      5.01 o 
  -3   7   7      208.89      223.24      8.29 o 
  -2   7   7      101.97      110.12      4.99 o 
  -1   7   7        0.00       -0.19      1.04 o 
   0   7   7       30.77       35.18      1.59 o 
   1   7   7       75.66       75.21      2.39 o 
   2   7   7       85.62       83.21      2.87 o 
   3   7   7       98.04       93.95      2.99 o 
   4   7   7       27.44       58.78      6.67 o 
   5   7   7      158.07      165.37      6.38 o 
  -6   8   7      147.67      143.43      8.27 o 
  -5   8   7       28.02       23.16      1.58 o 
  -4   8   7      556.71      531.99     15.67 o 
  -3   8   7      105.52      100.32      3.94 o 
  -2   8   7      107.21      109.72      4.43 o 
  -1   8   7      130.57      128.47      3.51 o 
   0   8   7        5.85        5.54      1.06 o 
   1   8   7      158.97      150.63      3.72 o 
   2   8   7        0.21        1.58      1.12 o 
   3   8   7       71.32       75.90      3.44 o 
   4   8   7      281.70      264.65     12.24 o 
   5   8   7      212.37      194.42     10.02 o 
  -6   9   7      139.00      121.35      5.01 o 
  -5   9   7       17.88       21.52      1.52 o 
  -4   9   7      117.12      122.20      4.69 o 
  -3   9   7        1.11        0.64      1.16 o 
  -2   9   7      117.10      111.38      4.45 o 
  -1   9   7       74.57       71.46      2.72 o 
   0   9   7       80.63       79.48      2.60 o 
   1   9   7        1.41        1.11      1.08 o 
   2   9   7       21.02       20.98      1.30 o 
   3   9   7        0.12       -0.84      1.17 o 
   4   9   7      208.61      192.40      7.11 o 
  -5  10   7       19.81       16.70      1.38 o 
  -4  10   7       13.69       17.91      2.07 o 
  -3  10   7       41.11       41.88      2.39 o 
  -2  10   7       30.66       37.12      1.68 o 
  -1  10   7        1.79        0.96      1.07 o 
   0  10   7       61.36       57.86      2.42 o 
   1  10   7       62.04       59.09      2.24 o 
   2  10   7        0.20       -0.39      0.93 o 
   3  10   7      539.73      516.51     14.77 o 
   4  10   7      291.40      263.95      8.83 o 
  -5  11   7        0.79       -0.63      1.36 o 
  -4  11   7        0.56        1.70      1.25 o 
  -3  11   7      131.69      126.80      4.93 o 
  -2  11   7      171.93      173.89      5.40 o 
  -1  11   7       15.50       19.24      1.53 o 
   0  11   7        0.71        1.96      1.21 o 
   1  11   7      126.03      112.83      3.41 o 
   2  11   7      232.07      224.79      7.03 o 
   3  11   7       16.88       15.98      1.55 o 
  -4  12   7      296.58      306.24     10.65 o 
  -3  12   7        0.99       -0.12      1.13 o 
  -2  12   7        0.13        0.73      1.05 o 
  -1  12   7      216.37      196.77      6.11 o 
   0  12   7        2.57       -0.15      1.05 o 
   1  12   7        4.05        1.84      1.05 o 
   2  12   7       87.34       79.95      3.30 o 
  -3  13   7      359.85      361.68     12.50 o 
  -2  13   7       11.16        8.43      1.19 o 
  -1  13   7      130.50      127.84      4.10 o 
   0  13   7       63.45       62.00      2.18 o 
   1  13   7      150.57      143.10      7.00 o 
  -4   0   8      261.84      221.70     13.65 o 
  -3   0   8        0.00       -0.61      1.51 o 
  -2   0   8       25.48       33.03      3.64 o 
  -1   0   8       34.05       40.00      3.64 o 
   0   0   8       77.70       80.61      5.76 o 
   1   0   8       30.13       32.72      3.33 o 
   2   0   8       32.65       47.27      3.94 o 
   3   0   8       79.81       75.46      5.46 o 
  -4   1   8      280.39      239.02     10.40 o 
  -3   1   8      293.47      274.17     11.90 o 
  -2   1   8      115.53      112.41      5.25 o 
  -1   1   8      174.80      178.30      7.93 o 
   0   1   8      347.67      363.25     15.66 o 
   1   1   8      119.68      110.60      5.25 o 
   2   1   8      126.53      113.28      5.46 o 
   3   1   8       54.76       54.46      3.10 o 
  -4   2   8       30.24       26.06      2.73 o 
  -3   2   8       33.43       29.71      1.67 o 
  -2   2   8        0.77        0.43      0.98 o 
  -1   2   8        0.68        1.66      1.20 o 
   0   2   8       79.21       92.66      5.87 o 
   1   2   8       18.57       20.57      2.03 o 
   2   2   8      130.08      124.60      5.79 o 
   3   2   8       23.56       21.82      2.42 o 
  -4   3   8      205.29      174.66     10.92 o 
  -3   3   8       31.60       25.43      2.11 o 
  -2   3   8      575.99      545.95     18.66 o 
  -1   3   8       23.40       19.01      1.53 o 
   0   3   8        1.40        0.58      1.18 o 
   1   3   8       73.62       73.04      3.42 o 
   2   3   8      630.83      644.07     20.29 o 
  -4   4   8      563.64      478.29     28.85 o 
  -3   4   8       65.20       59.70      4.85 o 
  -2   4   8       68.56       79.52      3.98 o 
  -1   4   8       64.54       66.82      3.80 o 
   0   4   8      103.74       95.79      4.09 o 
   1   4   8      144.90      147.39      4.95 o 
   2   4   8       98.02       90.10      4.38 o 
  -3   5   8      275.89      246.28     15.17 o 
  -2   5   8       23.65       23.41      2.19 o 
  -1   5   8      173.67      169.94      6.07 o 
   0   5   8       30.79       25.25      1.59 o 
   1   5   8       36.46       31.75      2.72 o 
   2   5   8      106.33      102.75      6.97 o 
  -3   6   8       76.49       72.74      5.15 o 
  -2   6   8        9.72       12.23      1.25 o 
  -1   6   8       54.88       56.39      3.06 o 
   0   6   8      165.77      160.14      8.13 o 
   1   6   8        6.36        7.88      2.73 o 
  -1   7   8        2.80        3.88      1.51 o 
   0   7   8       65.77       83.34      7.27 o 
                                                 
